# Supplementary material for: Poly[bis(μ-purin-9-ido-κ2 N 7:N 9)zinc]
Source: Acta Crystallogr Sect E Struct Rep Online. 2012 Mar 21;68(Pt 4):m449. doi: 10.1107/S1600536812011245 (PMC3343847; doi:10.1107/S1600536812011245)
Supplement: Supplementary file 1 [file e-68-0m449-sup1.cif]

##############################################################################
#                                                                            #
# This CIF contains the data in a paper accepted for publication in          #
# Acta Crystallographica Section E. It conforms to the requirements of       #
# Notes for Authors for Acta Crystallographica Section E, and has been       #
# peer reviewed under the auspices of the IUCr Commission on Journals.       #
#                                                                            #
# Full details of the Crystallographic Information File format               #
# are given in the paper "The Crystallographic Information File (CIF):       #
# a New Standard Archive File for Crystallography" by S. R. Hall, F. H.      #
# Allen and I. D. Brown [Acta Cryst. (1991), A47, 655-685].                  #
#                                                                            #
# The current version of the core CIF dictionary is obtainable from          #
# ftp://ftp.iucr.org/pub/cif_core.dic.                                       #
#                                                                            #
# Software is freely available for graphical display of the structure(s)     #
# in this CIF. For information consult the CIF software page                 #
# http://www.iucr.org/resources/cif/software.                                #
#                                                                            #
# This file may be used for bona fide research purposes within the           #
# scientific community so long as proper attribution is given to the journal # 
# article from which it was obtained.                                        #
#                                                                            #
##############################################################################
data_global
_audit_creation_method     SHELXL-97
_journal_date_recd_electronic     2012-03-06
_journal_date_accepted     2012-03-14
_journal_name_full     'Acta Crystallographica, Section E'
_journal_year     2012
_journal_volume     68
_journal_issue      4
_journal_page_first     m449
_journal_page_last     m449
_journal_paper_category     QM
_journal_paper_doi     10.1107/S1600536812011245
_journal_coeditor_code     VN2034
_publ_contact_author_name     ' Karim ADIL'
_publ_contact_author_address
;
LUNAM Universit\'e, Universit\'e du Maine, CNRS UMR 6283, Institut
 des Mol\'ecules
 et des Mat\'eriaux du Mans, Avenue Olivier Messiaen, 72085 LE MANS CEDEX 9,
 France
;
_publ_contact_author_email     karim.adil@univ-lemans.fr
_publ_contact_author_fax     '(33) 2 43 83 35 06'
_publ_contact_author_phone     '(33) 2 43 83 33 52'
_publ_section_title
;
Poly[bis(\m-purin-9-ido-\k^2^<i>N</i>^7^:<i>N</i>^9^)zinc]
;
loop_
    _publ_author_name
    _publ_author_address
    'A. Cadiau'
;
LUNAM Universit\'e, Universit\'e du Maine, CNRS UMR 6283,
Institut des Mol\'ecules et des Mat\'eriaux du Mans,
Avenue Olivier Messiaen,
72085 Le Mans CEDEX 9,
France
;
    'K. Adil'
;
LUNAM Universit\'e, Universit\'e du Maine, CNRS UMR 6283,
Institut des Mol\'ecules et des Mat\'eriaux du Mans,
Avenue Olivier Messiaen,
72085 Le Mans CEDEX 9,
France
;
_chemical_name_systematic
;
Poly[bis(\m-purin-9-ido-\k^2^<i>N</i>^7^:<i>N</i>^9^)zinc]
;
_chemical_name_common     ?
_chemical_formula_moiety     ' C10 H6 N8 Zn '
_chemical_formula_sum     'C10 H6 N8 Zn'
_chemical_formula_iupac     '[Zn (C5 H3 N4)2]'
_chemical_formula_weight     303.60
_chemical_melting_point     ?
_symmetry_cell_setting     orthorhombic
_symmetry_space_group_name_H-M     'P 21 21 21'
_symmetry_space_group_name_Hall     'P 2ac 2ab'
loop_
    _symmetry_equiv_pos_as_xyz
    'x, y, z'
    'x+1/2, -y+1/2, -z'
    '-x, y+1/2, -z+1/2'
    '-x+1/2, -y, z+1/2'
_cell_length_a     9.2332(5)
_cell_length_b     10.1337(6)
_cell_length_c     12.4186(6)
_cell_angle_alpha     90.00
_cell_angle_beta     90.00
_cell_angle_gamma     90.00
_cell_volume     1161.96(11)
_cell_formula_units_Z     4
_cell_measurement_reflns_used     896
_cell_measurement_theta_min     2
_cell_measurement_theta_max     11
_cell_measurement_temperature     296(2)
_exptl_crystal_description     needle
_exptl_crystal_colour     yellow
_exptl_crystal_size_max     0.450
_exptl_crystal_size_mid     0.305
_exptl_crystal_size_min     0.074
_exptl_crystal_density_diffrn     1.735
_exptl_crystal_density_meas     ?
_exptl_crystal_density_method     'not measured'
_exptl_crystal_F_000     608
_exptl_absorpt_coefficient_mu     2.112
_exptl_absorpt_correction_type     multi-scan
_exptl_absorpt_process_details
;
(<i>SADABS</i>; Sheldrick, 1996)
;
_exptl_absorpt_correction_T_min     0.5804
_exptl_absorpt_correction_T_max     0.7458
_exptl_special_details     ?
_diffrn_ambient_temperature     296(2)
_diffrn_radiation_type     MoK\a
_diffrn_radiation_wavelength     0.71073
_diffrn_radiation_source     'ImuS microsource'
_diffrn_radiation_monochromator     mirror
_diffrn_measurement_device_type     'Bruker APEXII Quazar CCD'
_diffrn_measurement_method     '\w scans'
_diffrn_reflns_number     4522
_diffrn_reflns_av_R_equivalents     0.0255
_diffrn_reflns_av_sigmaI/netI     0.0481
_diffrn_reflns_theta_min     3.28
_diffrn_reflns_theta_max     28.99
_diffrn_reflns_theta_full     25.00
_diffrn_measured_fraction_theta_max     0.842
_diffrn_measured_fraction_theta_full     0.994
_diffrn_reflns_limit_h_min     -12
_diffrn_reflns_limit_h_max     11
_diffrn_reflns_limit_k_min     -10
_diffrn_reflns_limit_k_max     13
_diffrn_reflns_limit_l_min     -15
_diffrn_reflns_limit_l_max     11
_diffrn_standards_decay_%     0
_refine_special_details
;
Refinement of <i>F</i>^2^ against ALL reflections. The weighted <i>R</i>-factor
<i>wR</i> and goodness of fit <i>S</i> are based on <i>F</i>^2^, conventional
<i>R</i>-factors <i>R</i> are based on <i>F</i>, with <i>F</i> set to zero for
negative <i>F</i>^2^. The threshold expression of <i>F</i>^2^ >
\s(<i>F</i>^2^) is used only for calculating <i>R</i>-factors(gt) <i>etc</i>.
and is not relevant to the choice of reflections for refinement.
<i>R</i>-factors based on <i>F</i>^2^ are statistically about twice as large
as those based on <i>F</i>, and <i>R</i>- factors based on ALL data will be
even larger.
;
_reflns_number_total     2336
_reflns_number_gt     2129
_reflns_threshold_expression     >2sigma(I)
_refine_ls_structure_factor_coef     Fsqd
_refine_ls_matrix_type     full
_refine_ls_R_factor_all     0.0284
_refine_ls_R_factor_gt     0.0242
_refine_ls_wR_factor_gt     0.0518
_refine_ls_wR_factor_ref     0.0528
_refine_ls_goodness_of_fit_ref     1.012
_refine_ls_restrained_S_all     1.012
_refine_ls_number_reflns     2336
_refine_ls_number_parameters     172
_refine_ls_number_restraints     0
_refine_ls_hydrogen_treatment     constr
_refine_ls_weighting_scheme     calc
_refine_ls_weighting_details
         'calc w=1/[\s^2^(Fo^2^)+(0.0140P)^2^+0.0000P] where P=(Fo^2^+2Fc^2^)/3'
_atom_sites_solution_hydrogens     geom
_atom_sites_solution_primary     direct
_atom_sites_solution_secondary     difmap
_refine_ls_shift/su_max     0.001
_refine_ls_shift/su_mean     0.000
_refine_diff_density_max     0.420
_refine_diff_density_min     -0.259
_refine_ls_extinction_method     none
_refine_ls_extinction_coef     .
_refine_ls_abs_structure_details     'Flack (1983)'
_refine_ls_abs_structure_Flack     0.030(13)
loop_
    _atom_type_symbol
    _atom_type_description
    _atom_type_scat_dispersion_real
    _atom_type_scat_dispersion_imag
    _atom_type_scat_source
    'C' 'C' 0.0033 0.0016
                         'International Tables Vol C Tables 4.2.6.8 and 6.1.1.4'
    'H' 'H' 0.0000 0.0000
                         'International Tables Vol C Tables 4.2.6.8 and 6.1.1.4'
    'N' 'N' 0.0061 0.0033
                         'International Tables Vol C Tables 4.2.6.8 and 6.1.1.4'
    'Zn' 'Zn' 0.2839 1.4301
                         'International Tables Vol C Tables 4.2.6.8 and 6.1.1.4'
_computing_data_collection     '<i>APEX2</i> (Bruker, 2007)'
_computing_cell_refinement     '<i>SAINT-Plus</i> (Bruker, 2007)'
_computing_data_reduction     '<i>SAINT-Plus</i> (Bruker, 2007)'
_computing_structure_solution     '<i>SHELXTL</i> (Sheldrick, 2008)'
_computing_structure_refinement     '<i>SHELXTL</i> (Sheldrick, 2008)'
_computing_molecular_graphics     '<i>DIAMOND</i> (Brandenburg, 2009)'
_computing_publication_material     '<i>SHELXTL</i> (Sheldrick, 2008)'
loop_
    _atom_site_type_symbol
    _atom_site_label
    _atom_site_fract_x
    _atom_site_fract_y
    _atom_site_fract_z
    _atom_site_U_iso_or_equiv
    _atom_site_adp_type
    _atom_site_calc_flag
    _atom_site_refinement_flags
    _atom_site_occupancy
    _atom_site_symmetry_multiplicity
    _atom_site_disorder_assembly
    _atom_site_disorder_group
    Zn Zn1 0.05827(3) 0.83956(3) 0.63470(2) 0.01682(8) Uani d . 1 1 . .
    N N1 0.2523(2) 0.7592(2) 0.60162(16) 0.0211(5) Uani d . 1 1 . .
    N N2 -0.0615(2) 0.81227(19) 0.50179(15) 0.0202(5) Uani d . 1 1 . .
    N N3 -0.0333(2) 0.7247(2) 0.74592(16) 0.0200(5) Uani d . 1 1 . .
    N N4 0.0678(3) 0.9343(2) 0.3640(2) 0.0310(5) Uani d . 1 1 . .
    N N5 0.0775(2) 1.0294(2) 0.67090(16) 0.0198(5) Uani d . 1 1 . .
    N N6 0.1801(3) 1.3634(2) 0.63818(19) 0.0335(6) Uani d . 1 1 . .
    N N7 0.3055(3) 1.2441(3) 0.4986(2) 0.0356(6) Uani d . 1 1 . .
    C C1 0.3147(3) 0.7551(3) 0.5048(2) 0.0216(6) Uani d . 1 1 . .
    H H1 0.2743 0.7967 0.4452 0.026 Uiso calc R 1 1 . .
    C C2 -0.0407(3) 0.8578(2) 0.39896(19) 0.0189(5) Uani d . 1 1 . .
    C C3 0.3449(3) 0.6859(2) 0.66539(19) 0.0214(6) Uani d . 1 1 . .
    C C4 -0.1555(3) 0.8505(4) 0.2285(2) 0.0337(7) Uani d . 1 1 . .
    H H4 -0.2284 0.8209 0.1827 0.040 Uiso calc R 1 1 . .
    C C5 0.1262(3) 1.2481(3) 0.6690(2) 0.0214(6) Uani d . 1 1 . .
    C C6 0.0102(3) 1.0927(3) 0.7501(2) 0.0201(6) Uani d . 1 1 . .
    H H6 -0.0487 1.0494 0.7995 0.024 Uiso calc R 1 1 . .
    C C7 0.0542(4) 0.9665(3) 0.2603(3) 0.0399(8) Uani d . 1 1 . .
    H H7 0.1256 1.0216 0.2324 0.048 Uiso calc R 1 1 . .
    N N10 -0.0503(4) 0.9289(3) 0.19110(19) 0.0436(7) Uani d . 1 1 . .
    C C9 0.2668(4) 1.3533(3) 0.5524(2) 0.0386(8) Uani d . 1 1 . .
    H H9 0.3052 1.4321 0.5267 0.046 Uiso calc R 1 1 . .
    C C10 0.2476(3) 1.1293(3) 0.5314(2) 0.0275(7) Uani d . 1 1 . .
    H H10 0.2709 1.0512 0.4961 0.033 Uiso calc R 1 1 . .
    C C11 0.1542(3) 1.1274(2) 0.61731(19) 0.0197(6) Uani d . 1 1 . .
loop_
    _atom_site_aniso_label
    _atom_site_aniso_U_11
    _atom_site_aniso_U_22
    _atom_site_aniso_U_33
    _atom_site_aniso_U_12
    _atom_site_aniso_U_13
    _atom_site_aniso_U_23
    Zn1 0.01916(15) 0.01367(13) 0.01764(14) 0.00023(14) 0.00213(13) -0.00095(13)
    N1 0.0207(12) 0.0231(12) 0.0196(12) 0.0036(10) 0.0009(10) -0.0011(10)
    N2 0.0180(11) 0.0203(12) 0.0222(11) -0.0017(11) -0.0017(10) -0.0009(9)
    N3 0.0238(14) 0.0147(11) 0.0215(11) 0.0011(10) 0.0041(11) 0.0020(9)
    N4 0.0270(13) 0.0319(13) 0.0342(13) -0.0027(11) 0.0072(15) 0.0007(12)
    N5 0.0242(13) 0.0150(11) 0.0203(10) -0.0006(10) 0.0010(10) -0.0004(9)
    N6 0.0483(15) 0.0243(13) 0.0281(12) -0.0110(11) 0.0090(13) -0.0048(12)
    N7 0.0438(16) 0.0312(14) 0.0316(12) -0.0104(12) 0.0115(12) -0.0034(11)
    C1 0.0251(15) 0.0198(13) 0.0200(12) 0.0025(11) -0.0016(12) 0.0008(11)
    C2 0.0159(14) 0.0167(13) 0.0241(12) 0.0052(11) 0.0026(11) -0.0017(11)
    C3 0.0190(14) 0.0233(15) 0.0220(14) -0.0035(12) -0.0041(12) -0.0031(11)
    C4 0.0288(17) 0.052(2) 0.0204(14) 0.0018(17) 0.0006(13) 0.0007(16)
    C5 0.0294(16) 0.0172(14) 0.0175(13) -0.0034(12) -0.0012(12) -0.0016(11)
    C6 0.0212(14) 0.0187(13) 0.0204(13) -0.0001(11) 0.0027(11) 0.0000(10)
    C7 0.0324(18) 0.0397(18) 0.0477(19) -0.0041(18) 0.015(2) 0.0052(15)
    N10 0.0399(17) 0.0639(19) 0.0270(14) -0.0063(17) 0.0099(15) 0.0064(13)
    C9 0.056(2) 0.0285(18) 0.0313(16) -0.0165(17) 0.0122(16) -0.0052(14)
    C10 0.0344(18) 0.0237(17) 0.0244(15) -0.0009(12) 0.0039(14) -0.0061(12)
    C11 0.0245(15) 0.0180(14) 0.0167(13) -0.0019(10) -0.0027(12) -0.0004(10)
_geom_special_details
;
All e.s.d.'s (except the e.s.d. in the dihedral angle between two l.s. planes)
are estimated using the full covariance matrix. The cell e.s.d.'s are taken
into account individually in the estimation of e.s.d.'s in distances, angles
and torsion angles; correlations between e.s.d.'s in cell parameters are only
used when they are defined by crystal symmetry. An approximate (isotropic)
treatment of cell e.s.d.'s is used for estimating e.s.d.'s involving l.s.
planes.
;
loop_
    _geom_bond_atom_site_label_1
    _geom_bond_atom_site_label_2
    _geom_bond_site_symmetry_2
    _geom_bond_distance
    _geom_bond_publ_flag
    Zn1 N1 . 2.010(2) yes
    Zn1 N2 . 2.006(2) yes
    Zn1 N3 . 1.994(2) yes
    Zn1 N5 . 1.983(2) yes
    N1 C1 . 1.335(4) ?
    N1 C3 . 1.382(3) ?
    N2 C1 2_466 1.333(4) ?
    N2 C2 . 1.371(3) ?
    N3 C6 3_546 1.356(3) ?
    N3 C5 3_546 1.381(3) ?
    N4 C7 . 1.335(4) ?
    N4 C2 . 1.339(3) ?
    N5 C6 . 1.328(3) ?
    N5 C11 . 1.390(3) ?
    N6 C5 . 1.327(3) ?
    N6 C9 . 1.337(4) ?
    N7 C9 . 1.341(4) ?
    N7 C10 . 1.343(3) ?
    C1 N2 2_566 1.333(4) ?
    C1 H1 . 0.9300 ?
    C2 C3 2_466 1.397(4) ?
    C3 C4 2_566 1.368(3) ?
    C3 C2 2_566 1.397(4) ?
    C4 N10 . 1.338(4) ?
    C4 C3 2_466 1.368(3) ?
    C4 H4 . 0.9300 ?
    C5 N3 3_556 1.381(3) ?
    C5 C11 . 1.405(3) ?
    C6 N3 3_556 1.356(3) ?
    C6 H6 . 0.9300 ?
    C7 N10 . 1.348(4) ?
    C7 H7 . 0.9300 ?
    C9 H9 . 0.9300 ?
    C10 C11 . 1.372(4) ?
    C10 H10 . 0.9300 ?
loop_
    _geom_angle_atom_site_label_1
    _geom_angle_atom_site_label_2
    _geom_angle_atom_site_label_3
    _geom_angle_site_symmetry_1
    _geom_angle_site_symmetry_3
    _geom_angle
    _geom_angle_publ_flag
    N5 Zn1 N3 . . 116.54(9) ?
    N5 Zn1 N2 . . 111.68(8) ?
    N3 Zn1 N2 . . 104.81(8) ?
    N5 Zn1 N1 . . 111.08(9) ?
    N3 Zn1 N1 . . 106.44(9) ?
    N2 Zn1 N1 . . 105.50(9) ?
    C1 N1 C3 . . 103.4(2) ?
    C1 N1 Zn1 . . 125.61(19) ?
    C3 N1 Zn1 . . 130.69(17) ?
    C1 N2 C2 2_466 . 103.6(2) ?
    C1 N2 Zn1 2_466 . 126.39(18) ?
    C2 N2 Zn1 . . 129.99(18) ?
    C6 N3 C5 3_546 3_546 103.8(2) ?
    C6 N3 Zn1 3_546 . 122.31(19) ?
    C5 N3 Zn1 3_546 . 133.86(17) ?
    C7 N4 C2 . . 112.6(3) ?
    C6 N5 C11 . . 104.3(2) ?
    C6 N5 Zn1 . . 126.50(18) ?
    C11 N5 Zn1 . . 129.08(17) ?
    C5 N6 C9 . . 112.8(2) ?
    C9 N7 C10 . . 117.2(3) ?
    N2 C1 N1 2_566 . 116.2(3) ?
    N2 C1 H1 2_566 . 121.9 ?
    N1 C1 H1 . . 121.9 ?
    N4 C2 N2 . . 127.0(2) ?
    N4 C2 C3 . 2_466 124.4(2) ?
    N2 C2 C3 . 2_466 108.7(2) ?
    C4 C3 N1 2_566 . 134.0(3) ?
    C4 C3 C2 2_566 2_566 117.9(2) ?
    N1 C3 C2 . 2_566 108.1(2) ?
    N10 C4 C3 . 2_466 119.5(3) ?
    N10 C4 H4 . . 120.3 ?
    C3 C4 H4 2_466 . 120.3 ?
    N6 C5 N3 . 3_556 127.2(2) ?
    N6 C5 C11 . . 124.4(2) ?
    N3 C5 C11 3_556 . 108.3(2) ?
    N5 C6 N3 . 3_556 115.5(3) ?
    N5 C6 H6 . . 122.3 ?
    N3 C6 H6 3_556 . 122.3 ?
    N4 C7 N10 . . 127.8(3) ?
    N4 C7 H7 . . 116.1 ?
    N10 C7 H7 . . 116.1 ?
    C4 N10 C7 . . 117.8(2) ?
    N6 C9 N7 . . 128.3(3) ?
    N6 C9 H9 . . 115.9 ?
    N7 C9 H9 . . 115.9 ?
    N7 C10 C11 . . 119.9(2) ?
    N7 C10 H10 . . 120.1 ?
    C11 C10 H10 . . 120.1 ?
    C10 C11 N5 . . 134.6(2) ?
    C10 C11 C5 . . 117.4(2) ?
    N5 C11 C5 . . 108.0(2) ?
