# Supplementary material for: Poly[bis(μ-purin-9-ido-κ2 N 7:N 9)zinc]
Source: Acta Crystallogr Sect E Struct Rep Online. 2012 Mar 21;68(Pt 4):m449. doi: 10.1107/S1600536812011245 (PMC3343847; doi:10.1107/S1600536812011245)
Supplement: Supplementary file 2 [file e-68-0m449-Isup2.hkl]

#
# h,k,l, Fc-squared, Fo-squared, sigma(Fo-squared) and status flag
#
data_I
_shelx_title ' Tetrakis{purinato}zinc '
_shelx_refln_list_code          4
_shelx_F_calc_maximum      162.91
_exptl_crystal_F_000       608.00
_reflns_d_resolution_high  0.7333
 
loop_
 _symmetry_equiv_pos_as_xyz
 'x, y, z'
 'x+1/2, -y+1/2, -z'
 '-x, y+1/2, -z+1/2'
 '-x+1/2, -y, z+1/2'
 
_cell_length_a     9.2332
_cell_length_b    10.1337
_cell_length_c    12.4186
_cell_angle_alpha  90.000
_cell_angle_beta   90.000
_cell_angle_gamma  90.000
 
_shelx_F_squared_multiplier     1.000
 
loop_
 _refln_index_h
 _refln_index_k
 _refln_index_l
 _refln_F_squared_calc
 _refln_F_squared_meas
 _refln_F_squared_sigma
 _refln_observed_status
   2   0   0     6608.52     7285.65    363.23 o
   4   0   0     1599.06     1671.34     55.58 o
   6   0   0     2083.97     2079.65     70.57 o
   8   0   0     4575.16     4773.93    219.56 o
   2   1   0     1869.18     1942.70     61.11 o
   3   1   0     4847.37     5012.54    125.78 o
   4   1   0     4390.64     4433.66    112.90 o
   5   1   0     3315.39     3445.75     89.93 o
   6   1   0     1440.13     1428.65     41.93 o
   7   1   0       33.37       56.94     10.33 o
   8   1   0      404.64      347.99     32.75 o
   9   1   0       60.13       66.64     23.07 o
  10   1   0      265.98      273.95     37.02 o
   0   2   0    16000.63    15282.93    458.60 o
   1   2   0    20962.75    21577.84    458.59 o
   2   2   0     2274.26     2300.29     58.69 o
   3   2   0      904.67      979.65     27.50 o
   4   2   0      187.73      191.08      9.87 o
   5   2   0      602.01      590.63     20.71 o
   6   2   0        7.79       10.21      7.82 o
   7   2   0     3112.60     3182.62    150.08 o
   8   2   0      155.65      157.19     24.78 o
   9   2   0     3543.06     3644.52    175.14 o
  10   2   0      328.58      308.69     38.16 o
  11   2   0      522.46      530.82     50.69 o
   1   3   0      180.48      188.50      6.93 o
   2   3   0      244.92      230.97     11.02 o
   3   3   0     1532.58     1460.10     48.72 o
   4   3   0      686.58      701.79     22.23 o
   5   3   0     3509.70     3525.17     79.72 o
   6   3   0       29.21       43.45      6.68 o
   7   3   0      264.84      266.83     28.19 o
   8   3   0        4.18       13.10     16.52 o
   9   3   0        0.41       13.67     19.65 o
  10   3   0        2.23       -7.42     13.42 o
  11   3   0      162.26      183.51     26.06 o
   0   4   0     2684.42     2416.71     76.92 o
   1   4   0     5706.50     5874.35    127.04 o
   2   4   0     1262.48     1218.51     29.68 o
   3   4   0      110.64      129.48      7.44 o
   4   4   0       78.51       76.86      9.56 o
   5   4   0      125.77      142.86      9.45 o
   6   4   0       55.37       57.17     10.65 o
   7   4   0      520.54      486.00     25.46 o
   8   4   0      421.12      431.07     25.50 o
   9   4   0     1036.07     1007.51     44.01 o
  10   4   0      610.85      623.14     45.85 o
  11   4   0       71.69       84.46     19.43 o
   1   5   0       61.18       58.53      5.71 o
   2   5   0      974.14      918.61     24.38 o
   3   5   0      554.62      578.03     17.77 o
   4   5   0     5949.32     6144.30    190.79 o
   5   5   0      845.74      818.44     46.70 o
   6   5   0     1230.35     1149.71     44.68 o
   7   5   0      138.64      126.11     15.32 o
   8   5   0        9.20       15.93     12.41 o
   9   5   0        9.50       14.21     13.99 o
  10   5   0       46.31       33.44     16.07 o
  11   5   0        0.60        0.28     25.91 o
   0   6   0     2717.27     2925.55     94.94 o
   1   6   0      235.97      229.70     10.81 o
   2   6   0     2651.72     2682.07     62.40 o
   3   6   0       82.45      194.68     14.52 o
   4   6   0       58.99       57.39      8.71 o
   5   6   0        0.60        2.56     12.25 o
   6   6   0     1022.49      912.49     51.12 o
   7   6   0       75.70       95.39     15.49 o
   8   6   0     1902.87     1824.91     68.22 o
   9   6   0       14.58       29.83     14.68 o
  10   6   0     1033.12     1069.19     49.21 o
  11   6   0        2.04      -12.81     24.49 o
   1   7   0        3.17        4.31      6.57 o
   2   7   0      996.67      966.76     31.66 o
   3   7   0     1604.70     1522.14     68.35 o
   4   7   0     1252.83     1212.99     47.86 o
   5   7   0      788.13      740.69     46.99 o
   6   7   0      733.66      696.84     47.56 o
   7   7   0       28.20       41.84     14.28 o
   8   7   0      161.11      151.30     19.91 o
   9   7   0       44.03       35.89     15.69 o
  10   7   0        1.36       -7.83     16.07 o
   0   8   0      230.80      189.09     25.63 o
   1   8   0     4944.09     5029.25    161.29 o
   2   8   0     1706.48     1738.88     64.02 o
   3   8   0     1111.41     1117.81     46.27 o
   4   8   0       34.28       48.81     13.86 o
   5   8   0        5.18       22.50     17.37 o
   6   8   0      163.27      166.59     26.48 o
   7   8   0      469.40      454.17     29.19 o
   8   8   0      320.33      302.14     36.74 o
   9   8   0      941.71     1033.16     49.11 o
   1   9   0        2.39       11.34     12.79 o
   2   9   0        8.56       14.50     12.84 o
   3   9   0     1851.74     1908.75     71.27 o
   4   9   0      391.57      461.57     33.03 o
   5   9   0     1195.51     1217.12     72.33 o
   6   9   0      263.11      309.26     36.17 o
   7   9   0      116.64       87.89     18.22 o
   8   9   0        0.30       -6.19     15.53 o
   9   9   0      155.03      155.77     34.17 o
   0  10   0     4287.99     4286.11    202.19 o
   1  10   0     1748.37     1813.38     70.07 o
   2  10   0      109.42      126.23     19.33 o
   3  10   0      112.76      138.09     20.84 o
   4  10   0       18.64       40.47     16.74 o
   5  10   0      163.37      164.31     31.61 o
   6  10   0      435.37      483.54     45.28 o
   7  10   0      372.75      419.75     43.85 o
   8  10   0      573.88      635.33     53.54 o
   1  11   0       90.94       72.63     18.82 o
   2  11   0      826.52      866.55     44.28 o
   3  11   0        7.08        6.90     18.51 o
   4  11   0     1408.47     1421.70     61.58 o
   5  11   0        0.22       -7.69     22.78 o
   6  11   0      776.42      839.51     62.65 o
   7  11   0        1.52      -13.95     23.64 o
   0  12   0     1062.88     1120.01     77.46 o
   1  12   0      290.83      315.14     30.30 o
   2  12   0      367.36      385.73     32.46 o
   3  12   0       82.91      117.47     23.84 o
   4  12   0       13.75       44.71     28.19 o
   5  12   0       21.73        8.26     26.20 o
   6  12   0      119.92      127.01     32.75 o
   2   0   1     1799.33     1855.73     41.14 o
   3   0   1     1473.41     1660.49     38.01 o
   4   0   1     6135.79     6397.40    139.18 o
   5   0   1       45.62       59.44      5.98 o
   6   0   1      134.82      137.05      9.23 o
   7   0   1      622.99      631.80     20.88 o
   8   0   1       51.90       82.87     22.50 o
   9   0   1      233.76      260.57     33.89 o
  -9   1   1      422.12      409.79     37.59 o
  -8   1   1     1432.72     1522.11     82.01 o
  -7   1   1      867.74      905.53     26.68 o
  -6   1   1     1524.77     1548.98     38.72 o
  -5   1   1     2002.88     2086.17     50.07 o
  -4   1   1     1561.43     1705.44     40.64 o
  -3   1   1     1596.58     1591.18     34.94 o
  -2   1   1    10952.11    11347.92    337.89 o
  -1   1   1     6595.72     6480.29    265.69 o
   1   1   1     6361.26     6167.08    272.81 o
   2   1   1    11011.72    10997.62    335.96 o
   3   1   1     1451.29     1414.04     34.45 o
   4   1   1     1609.08     1765.33     47.01 o
   5   1   1     2126.80     2196.04     58.14 o
   6   1   1     1466.64     1509.77     44.38 o
   7   1   1      938.74      969.24     38.45 o
   8   1   1     1497.17     1601.28     85.43 o
   9   1   1      404.57      455.07     40.72 o
  10   1   1      619.50      625.65     52.40 o
  11   1   1      618.96      590.90     53.25 o
 -11   2   1      299.68      334.32     41.01 o
 -10   2   1       64.78       72.62     25.34 o
  -9   2   1      379.16      452.22     40.15 o
  -8   2   1      885.36      907.00     55.82 o
  -7   2   1      623.75      645.08     29.90 o
  -6   2   1     1337.15     1384.81     46.62 o
  -5   2   1     1594.96     1654.23     55.78 o
  -4   2   1      482.12      484.23     29.62 o
  -3   2   1     2423.20     2313.78     96.54 o
  -2   2   1      815.39      951.19     27.33 o
  -1   2   1     5232.18     5079.28    105.54 o
   0   2   1     1113.05     1064.73     24.17 o
   1   2   1     5030.71     4788.64    105.47 o
   2   2   1     1137.59     1216.55     48.70 o
   3   2   1     2141.03     2135.19     57.27 o
   4   2   1      477.94      474.24     16.99 o
   5   2   1     1631.33     1616.53     45.97 o
   6   2   1     1109.79     1154.91     40.64 o
   7   2   1      663.77      692.00     44.14 o
   8   2   1      904.22      905.58     58.09 o
   9   2   1      414.44      445.67     41.29 o
  10   2   1      123.62      127.01     28.76 o
  11   2   1      239.82      240.63     39.58 o
 -11   3   1      449.54      454.94     30.33 o
 -10   3   1       77.67       97.26     17.39 o
  -9   3   1      960.98      980.87     42.08 o
  -8   3   1      717.92      695.38     44.85 o
  -7   3   1      970.90      946.88     55.82 o
  -6   3   1     1749.78     1729.93     48.91 o
  -5   3   1      145.92      148.83      8.67 o
  -4   3   1     3673.40     3473.65     94.63 o
  -3   3   1     1771.47     1779.98     56.76 o
  -2   3   1     7678.50     7904.67    164.95 o
  -1   3   1     7128.95     7459.78    159.61 o
   0   3   1     1445.98     1547.41     35.17 o
   1   3   1     7448.48     7491.71    173.63 o
   2   3   1     7330.02     7492.04    164.77 o
   3   3   1     1680.97     1685.66     56.78 o
   4   3   1     3916.85     3958.71    117.51 o
   5   3   1      132.96      154.93      9.41 o
   6   3   1     1683.79     1732.57     43.12 o
   7   3   1     1027.56      993.86     58.09 o
   8   3   1      703.13      690.86     48.98 o
   9   3   1     1024.78     1001.55     64.93 o
  10   3   1      115.79      123.98     18.87 o
  11   3   1      510.75      496.13     32.96 o
  12   3   1      495.32      490.09     46.42 o
 -11   4   1       32.00       25.06     25.91 o
 -10   4   1      312.00      330.11     26.12 o
  -9   4   1      288.67      327.31     23.51 o
  -8   4   1     1172.00     1108.38     68.77 o
  -7   4   1      356.42      332.73     20.75 o
  -6   4   1     2165.49     2098.97     58.65 o
  -5   4   1      598.67      582.08     21.80 o
  -3   4   1      111.84      113.41      9.52 o
  -2   4   1     6565.17     6585.98    141.14 o
  -1   4   1      622.96      588.89     24.58 o
   0   4   1     6930.20     6885.38    148.19 o
   1   4   1      579.56      523.60     15.40 o
   2   4   1     6567.88     6467.75    141.14 o
   3   4   1      182.43      172.29     15.66 o
   4   4   1      250.07      285.46     16.77 o
   5   4   1      694.87      695.36     20.62 o
   6   4   1     2240.01     2104.21     72.56 o
   7   4   1      303.36      307.94     38.30 o
   8   4   1     1163.25     1165.28     47.26 o
   9   4   1      288.03      321.23     24.93 o
  10   4   1      376.51      413.85     28.74 o
  11   4   1       23.81       51.17     17.99 o
 -11   5   1      206.90      242.91     38.44 o
 -10   5   1      224.45      193.17     22.38 o
  -9   5   1      138.40      146.97     18.65 o
  -8   5   1     1058.34     1025.13     43.11 o
  -7   5   1      882.58      826.48     36.45 o
  -6   5   1      357.93      365.46     21.02 o
  -5   5   1     2395.42     2352.51    108.78 o
  -4   5   1      278.23      301.57     15.39 o
  -3   5   1     7987.52     8186.16    178.80 o
  -2   5   1     6193.15     6495.54    140.68 o
  -1   5   1     1369.51     1417.69     35.10 o
   0   5   1     1242.48     1272.07     31.43 o
   1   5   1     1415.53     1493.99     40.88 o
   2   5   1     6169.50     6431.67    140.67 o
   3   5   1     7971.90     8345.08    179.04 o
   4   5   1      339.65      356.51     19.43 o
   5   5   1     2326.23     2308.37    111.35 o
   6   5   1      352.32      355.31     22.14 o
   7   5   1      875.93      820.17     69.48 o
   8   5   1     1076.09     1009.08     48.55 o
   9   5   1      153.72      149.18     25.34 o
  10   5   1      264.22      270.27     25.46 o
  11   5   1      215.00      219.71     25.74 o
 -10   6   1      182.49      135.27     31.32 o
  -9   6   1      777.72      785.64     38.71 o
  -8   6   1      392.68      396.38     25.11 o
  -7   6   1     2026.04     1977.51     70.31 o
  -6   6   1     1040.01     1029.37     82.16 o
  -5   6   1      368.21      389.00     31.61 o
  -4   6   1      221.51      213.09     16.96 o
  -3   6   1      845.45      825.93     27.34 o
  -2   6   1     1371.12     1406.35     36.56 o
  -1   6   1     1385.36     1328.68     33.74 o
   0   6   1     1741.27     1721.47     41.86 o
   1   6   1     1387.29     1309.98     33.53 o
   2   6   1     1520.55     1515.72     36.87 o
   3   6   1      879.87      842.65     33.90 o
   4   6   1      229.38      208.56     16.39 o
   5   6   1      409.34      422.60     32.75 o
   6   6   1      969.80      963.01     41.67 o
   7   6   1     2025.41     1948.67     71.85 o
   8   6   1      356.83      345.97     26.41 o
   9   6   1      858.42      822.75     41.12 o
  10   6   1      182.98      184.60     23.56 o
 -10   7   1      374.96      327.77     43.57 o
  -9   7   1      249.40      215.51     27.77 o
  -8   7   1      352.06      388.92     26.06 o
  -7   7   1      565.03      565.37     29.99 o
  -6   7   1      278.29      310.40     29.62 o
  -5   7   1       56.10       67.49     17.66 o
  -4   7   1      970.21      883.29     36.99 o
  -3   7   1     1058.67     1114.58     43.00 o
  -2   7   1     1375.92     1394.46     51.75 o
  -1   7   1     1384.24     1343.15     56.24 o
   0   7   1     2077.38     2008.39     56.77 o
   1   7   1     1426.27     1412.14     41.80 o
   2   7   1     1387.15     1399.89     42.02 o
   3   7   1     1061.50     1059.40     34.54 o
   4   7   1      894.68      809.32     50.69 o
   5   7   1       49.99       68.35     19.65 o
   6   7   1      271.00      289.90     32.18 o
   7   7   1      525.48      493.30     29.50 o
   8   7   1      321.49      281.15     25.89 o
   9   7   1      190.90      175.86     22.84 o
  10   7   1      373.61      379.32     42.15 o
  -9   8   1       17.11        5.41     22.78 o
  -8   8   1      347.94      335.63     27.62 o
  -7   8   1      233.59      221.63     21.56 o
  -6   8   1      237.77      263.98     31.04 o
  -5   8   1      504.29      575.69     31.50 o
  -4   8   1      248.75      256.86     22.64 o
  -3   8   1      874.36      862.66     36.45 o
  -2   8   1     1249.96     1169.72     54.96 o
  -1   8   1      223.53      249.62     20.07 o
   0   8   1     1948.59     1919.09     93.41 o
   1   8   1      301.06      261.44     20.14 o
   2   8   1     1312.04     1288.72     49.64 o
   3   8   1      743.52      673.29     34.62 o
   4   8   1      278.03      281.12     22.74 o
   5   8   1      484.15      541.35     43.29 o
   6   8   1      327.94      367.07     35.60 o
   7   8   1      249.03      217.83     23.06 o
   8   8   1      306.86      278.82     26.78 o
   9   8   1       27.97       11.12     17.19 o
  10   8   1       92.71       78.03     29.33 o
  -9   9   1      324.18      254.87     40.15 o
  -8   9   1       26.12       46.05     16.66 o
  -7   9   1      550.99      503.72     31.18 o
  -6   9   1      265.48      291.61     34.74 o
  -5   9   1      278.66      273.38     32.75 o
  -4   9   1      634.68      684.65     34.72 o
  -3   9   1      137.63      154.77     30.47 o
  -2   9   1      722.58      753.54     63.79 o
  -1   9   1     1344.92     1359.85     55.57 o
   0   9   1       91.50       84.51     15.51 o
   1   9   1     1483.54     1448.08     56.38 o
   2   9   1      662.99      693.67     36.04 o
   3   9   1      176.12      216.78     26.20 o
   4   9   1      563.61      568.14     33.52 o
   5   9   1      298.84      295.59     35.03 o
   6   9   1      243.92      267.97     35.03 o
   7   9   1      532.63      500.20     75.32 o
   8   9   1       33.45       12.36     16.66 o
   9   9   1      345.30      329.48     41.86 o
  -8  10   1      224.66      165.74     35.03 o
  -7  10   1      216.09      238.35     34.46 o
  -6  10   1      160.94      167.45     31.61 o
  -5  10   1      374.62      409.16     29.79 o
  -4  10   1      826.73      855.20     42.17 o
  -3  10   1      353.53      359.15     27.47 o
  -2  10   1      885.25      881.45     42.84 o
  -1  10   1      504.71      532.66     31.61 o
   0  10   1      682.89      640.66     35.63 o
   1  10   1      470.91      481.02     32.31 o
   2  10   1      848.80      879.60     42.84 o
   3  10   1      274.68      318.26     28.16 o
   4  10   1      830.14      818.63     42.16 o
   5  10   1      351.29      359.67     41.29 o
   6  10   1      204.72      203.61     34.17 o
   7  10   1      220.15      181.40     34.17 o
   8  10   1      221.50      244.62     37.59 o
  -6  11   1      189.44      156.06     32.18 o
  -5  11   1      873.01      956.10     49.41 o
  -4  11   1       31.67       40.63     18.69 o
  -3  11   1      756.18      763.93     40.87 o
  -2  11   1      344.36      346.73     30.20 o
  -1  11   1      205.65      210.33     24.23 o
   0  11   1      979.25     1058.69     50.24 o
   1  11   1      207.15      238.40     27.20 o
   2  11   1      336.37      383.16     31.20 o
   3  11   1      703.00      677.63     40.27 o
   4  11   1       23.64       27.67     18.20 o
   5  11   1      891.53      994.71     68.91 o
   6  11   1      199.22      228.67     37.31 o
   7  11   1      191.46      204.47     37.31 o
  -6  12   1      114.56       81.73     31.32 o
  -5  12   1      176.07      218.71     38.44 o
  -4  12   1      700.37      793.95     61.23 o
  -3  12   1      310.62      325.30     39.01 o
  -2  12   1       56.11       49.50     20.22 o
  -1  12   1      560.10      608.15     40.36 o
   0  12   1      184.64      174.26     25.27 o
   1  12   1      638.80      703.09     41.44 o
   2  12   1       41.87       38.81     21.02 o
   3  12   1      297.05      265.05     29.29 o
   4  12   1      693.19      721.04     60.37 o
   5  12   1      165.55      150.93     35.31 o
  -2  13   1      172.56      204.18     38.44 o
   0   0   2     1506.38     1031.45     45.28 o
   1   0   2    19520.65    19826.60    486.85 o
   2   0   2    14677.19    14871.59    317.00 o
   3   0   2     3979.46     4023.54    101.92 o
   4   0   2      465.49      469.23     16.38 o
   5   0   2     3750.03     3796.00     98.68 o
   6   0   2      190.92      217.04     12.73 o
   7   0   2      795.88      781.86     34.03 o
   8   0   2        1.26        4.34     10.06 o
   9   0   2       62.05       64.07     24.21 o
  10   0   2       52.64       55.82     25.06 o
  -8   1   2      452.75      456.07     26.09 o
  -7   1   2     2284.20     2312.32     66.49 o
  -6   1   2      618.65      623.04     19.66 o
  -5   1   2      758.61      814.08     23.00 o
  -4   1   2      654.40      715.36     23.14 o
  -3   1   2     5790.51     6328.49    134.01 o
  -2   1   2     2354.79     2616.85     61.96 o
  -1   1   2     1300.73     1278.43     34.11 o
   0   1   2     2506.83     2568.08    110.78 o
   1   1   2     1386.11     1423.11     34.85 o
   2   1   2     2104.05     2274.63     62.30 o
   3   1   2     5588.91     6004.35    154.59 o
   4   1   2      688.99      732.90     19.33 o
   5   1   2      840.94      879.17     22.98 o
   6   1   2      624.39      646.61     19.72 o
   7   1   2     2327.20     2485.19     66.69 o
   8   1   2      528.05      543.92     41.86 o
   9   1   2      725.96      867.99     59.80 o
  10   1   2      416.39      417.76     43.57 o
  11   1   2      153.31      162.61     35.31 o
 -10   2   2      154.13      181.40     30.76 o
  -9   2   2      127.08      143.24     25.34 o
  -8   2   2      539.39      571.82     39.30 o
  -7   2   2      137.56      164.76     16.37 o
  -6   2   2     2565.29     2621.47     84.47 o
  -5   2   2     1332.46     1358.31     46.71 o
  -4   2   2     3407.40     3491.36    115.08 o
  -3   2   2     2362.73     2382.09     85.52 o
  -2   2   2     2228.99     2198.86     67.03 o
  -1   2   2     3638.62     3641.66     77.56 o
   0   2   2     4637.07     4500.15     96.46 o
   1   2   2     3503.13     3500.03    109.03 o
   2   2   2     2191.31     2134.01     47.89 o
   3   2   2     2051.19     2068.20     58.41 o
   4   2   2     3644.93     3819.84     95.40 o
   5   2   2     1346.16     1327.31     39.15 o
   6   2   2     2399.24     2510.77     69.86 o
   7   2   2      136.24      150.83     15.77 o
   8   2   2      473.99      463.61     41.58 o
   9   2   2      148.31      163.17     29.90 o
  10   2   2      141.65      193.93     34.46 o
  11   2   2      223.34      230.10     38.44 o
 -11   3   2       39.78       62.37     26.20 o
 -10   3   2      790.79      812.27     38.30 o
  -9   3   2       13.01       13.81     11.55 o
  -8   3   2     1335.71     1388.71     51.69 o
  -7   3   2       46.20       41.12      8.08 o
  -6   3   2     1396.16     1305.28     38.64 o
  -5   3   2      751.24      774.15     21.19 o
  -4   3   2       60.79       81.43      6.74 o
  -3   3   2      272.55      311.90     15.93 o
  -2   3   2     3948.06     3865.98     84.79 o
  -1   3   2      437.71      462.44     12.37 o
   0   3   2     4040.73     3948.42     85.75 o
   1   3   2      397.14      415.32     12.15 o
   2   3   2     3939.68     3908.34     97.82 o
   3   3   2      284.09      294.81     12.57 o
   4   3   2       59.47       67.75      6.37 o
   5   3   2      738.33      733.61     22.00 o
   6   3   2     1387.59     1373.19     80.73 o
   7   3   2       33.64       32.46     17.09 o
   8   3   2     1365.05     1391.68     79.74 o
   9   3   2       17.05       40.15     22.21 o
  10   3   2      858.35      829.83     62.08 o
  11   3   2       30.22       19.28     16.82 o
  12   3   2       28.01        5.98     24.21 o
 -10   4   2      454.43      479.88     28.46 o
  -9   4   2       52.37       52.65     13.20 o
  -8   4   2      235.63      237.18     22.21 o
  -7   4   2     1355.02     1332.64     51.54 o
  -6   4   2     2452.18     2544.08     80.83 o
  -5   4   2     1162.27     1101.97     39.34 o
  -4   4   2     6114.35     6170.13    154.42 o
  -3   4   2     1817.82     1803.19     52.92 o
  -2   4   2     6645.04     6518.99    139.04 o
  -1   4   2      868.86      853.02     22.81 o
   0   4   2        6.84        8.00      4.77 o
   1   4   2      983.55      987.39     28.21 o
   2   4   2     6358.19     6321.98    169.02 o
   3   4   2     2091.68     2182.90     53.83 o
   4   4   2     6014.74     6084.56    155.36 o
   5   4   2     1077.15     1098.75     38.16 o
   6   4   2     2727.13     2552.23     86.64 o
   7   4   2     1245.95     1184.74     49.22 o
   8   4   2      222.71      225.66     21.68 o
   9   4   2       65.91       58.78     16.08 o
  10   4   2      397.06      390.18     29.40 o
  11   4   2      197.70      210.84     25.30 o
 -10   5   2       21.89       36.45     23.07 o
  -9   5   2      614.80      682.93     33.40 o
  -8   5   2      254.86      269.09     20.80 o
  -7   5   2     2190.33     2146.15     74.16 o
  -6   5   2      553.94      503.68     25.63 o
  -5   5   2     1541.23     1588.18     74.61 o
  -4   5   2      716.24      714.12     29.73 o
  -3   5   2     1685.18     1721.17     42.51 o
  -2   5   2      743.63      783.72     29.01 o
  -1   5   2     5259.91     5213.49    114.12 o
   0   5   2      863.93      829.29     22.34 o
   1   5   2     5378.39     5197.35    114.01 o
   2   5   2      724.23      760.37     21.49 o
   3   5   2     1857.22     1823.15     49.03 o
   4   5   2      714.16      768.92     56.95 o
   5   5   2     1459.03     1449.49     77.46 o
   6   5   2      556.86      495.22     26.16 o
   7   5   2     2159.55     2173.44     77.61 o
   8   5   2      249.54      269.57     23.75 o
   9   5   2      617.73      591.97     35.27 o
  10   5   2       37.73       29.63     25.34 o
  11   5   2      200.08      195.35     34.17 o
  -9   6   2      114.66      103.68     17.17 o
  -8   6   2      152.08      126.86     16.66 o
  -7   6   2     1346.60     1313.82     49.86 o
  -6   6   2      554.98      510.71     25.86 o
  -5   6   2     3549.46     3594.55    115.32 o
  -4   6   2     1199.18     1144.18     44.41 o
  -3   6   2     5633.87     5385.69    137.28 o
  -2   6   2     1230.32     1263.22     33.97 o
  -1   6   2      958.22      988.91     27.04 o
   0   6   2       28.99       17.82      5.17 o
   1   6   2     1024.76     1027.56     27.12 o
   2   6   2     1357.75     1439.55     39.87 o
   3   6   2     5581.96     5348.99    175.28 o
   4   6   2     1257.88     1212.02     44.28 o
   5   6   2     3526.65     3420.69    163.74 o
   6   6   2      512.28      499.09     35.17 o
   7   6   2     1323.98     1264.07     53.05 o
   8   6   2      165.88      160.65     20.71 o
   9   6   2      116.13      119.29     25.91 o
  10   6   2       42.36       32.66     18.29 o
  11   6   2      407.86      474.72     48.41 o
  -9   7   2      337.86      291.32     37.31 o
  -8   7   2      614.06      592.14     31.95 o
  -7   7   2      297.57      293.10     21.32 o
  -6   7   2      559.96      570.68     39.58 o
  -5   7   2       28.68       25.96     11.49 o
  -4   7   2      453.93      463.90     25.22 o
  -3   7   2      120.04      123.22     25.06 o
  -2   7   2     1448.39     1390.82     52.34 o
  -1   7   2     1587.14     1613.96     58.39 o
   0   7   2     1811.76     1737.26     50.03 o
   1   7   2     1603.14     1639.67     60.40 o
   2   7   2     1497.38     1448.12     43.00 o
   3   7   2      136.55      122.58     12.45 o
   4   7   2      494.34      475.77     25.46 o
   5   7   2       31.03       35.88     18.51 o
   6   7   2      498.97      545.34     43.29 o
   7   7   2      274.37      275.26     23.70 o
   8   7   2      579.68      575.21     51.69 o
   9   7   2      286.92      309.26     39.30 o
  10   7   2      252.27      229.24     35.60 o
  -8   8   2      127.36      117.16     18.50 o
  -7   8   2       28.35       16.67     13.36 o
  -6   8   2     1306.57     1262.68     71.48 o
  -5   8   2       77.13       74.42     14.71 o
  -4   8   2     2326.36     2286.45    168.44 o
  -3   8   2       91.96      116.38     15.80 o
  -2   8   2     1470.89     1518.04     58.98 o
  -1   8   2      775.00      756.59     35.01 o
   0   8   2      248.18      222.46     20.08 o
   1   8   2      843.77      777.51     44.42 o
   2   8   2     1699.83     1691.15     61.11 o
   3   8   2      112.51      115.89     16.51 o
   4   8   2     2161.53     2046.09    109.64 o
   5   8   2      109.24       91.13     23.07 o
   6   8   2     1281.13     1317.36     76.60 o
   7   8   2       40.88       37.63     15.89 o
   8   8   2      125.93      103.60     27.91 o
   9   8   2       37.98       27.69     18.73 o
  10   8   2       80.90      101.66     30.76 o
  -8   9   2      734.66      722.75     57.81 o
  -7   9   2       67.78       51.70     16.39 o
  -6   9   2      318.67      344.01     36.74 o
  -5   9   2       37.90       39.76     14.85 o
  -4   9   2       13.38       26.99     13.81 o
  -3   9   2      118.05      125.22     17.67 o
  -2   9   2     1500.12     1634.48    114.19 o
  -1   9   2       29.22       37.10     13.96 o
   0   9   2     1267.24     1288.89     52.35 o
   1   9   2       66.14       69.86     15.07 o
   2   9   2     1577.09     1630.56     63.52 o
   3   9   2       95.70      102.70     17.75 o
   4   9   2       15.59       36.17     20.50 o
   5   9   2       35.79       20.22     21.36 o
   6   9   2      340.32      344.01     40.15 o
   7   9   2       87.52      117.31     22.92 o
   8   9   2      812.04      841.87     44.38 o
   9   9   2       92.21       94.83     31.89 o
  -6  10   2      180.61      185.96     30.47 o
  -5  10   2     1116.80     1143.78     74.33 o
  -4  10   2      578.96      549.70     36.31 o
  -3  10   2      706.70      705.89     42.00 o
  -2  10   2      600.10      606.62     34.59 o
  -1  10   2      627.53      637.91     35.10 o
   0  10   2       14.25       -3.85     14.03 o
   1  10   2      623.12      592.69     34.30 o
   2  10   2      661.45      616.68     35.33 o
   3  10   2      701.94      744.70     46.28 o
   4  10   2      467.84      510.31     47.84 o
   5  10   2     1111.82     1145.93     74.33 o
   6  10   2      132.14      161.47     33.03 o
   7  10   2      106.58       86.29     29.62 o
   8  10   2       36.23       48.41     27.91 o
  -6  11   2        6.51        0.57     23.64 o
  -5  11   2       37.98       30.22     18.82 o
  -4  11   2       53.80       63.05     19.63 o
  -3  11   2      224.07      227.32     25.74 o
  -2  11   2       59.66       48.82     18.11 o
  -1  11   2     1285.17     1319.07     82.01 o
   0  11   2        2.41       15.92     15.93 o
   1  11   2     1340.68     1441.23     85.15 o
   2  11   2       70.08       62.83     18.92 o
   3  11   2      194.41      178.19     23.86 o
   4  11   2       63.49       40.72     26.77 o
   5  11   2       44.15       41.29     27.91 o
   6  11   2        6.22       -3.13     25.63 o
  -5  12   2      627.20      667.51     56.10 o
  -4  12   2      316.65      304.14     41.01 o
  -3  12   2      489.63      487.09     35.98 o
  -2  12   2      116.86      122.22     23.55 o
  -1  12   2       81.34       71.49     20.55 o
   0  12   2        3.41      -16.57     16.57 o
   1  12   2       95.05       90.98     22.04 o
   2  12   2      106.79      122.16     23.35 o
   3  12   2      477.70      543.91     38.75 o
   4  12   2      307.20      294.74     43.29 o
  -3  13   2       39.58        3.70     26.48 o
  -2  13   2      223.25      225.54     40.15 o
  -1  13   2      244.35      314.39     44.99 o
   1   0   3     1098.76     1026.04     27.03 o
   2   0   3    26538.37    26764.02    568.14 o
   3   0   3      859.18      937.67     22.67 o
   4   0   3     6249.84     6507.97    141.25 o
   5   0   3      437.28      423.54     14.09 o
   6   0   3     5013.13     5249.30    116.78 o
   7   0   3      452.76      462.92     19.15 o
   8   0   3        4.93       11.26      7.63 o
   9   0   3     1100.83     1084.70     69.77 o
  10   0   3      746.91      738.42     57.24 o
  -8   1   3      575.22      582.72     29.71 o
  -7   1   3      907.08      911.73     30.47 o
  -6   1   3     1427.14     1477.23     42.48 o
  -5   1   3     4728.74     5006.00    111.00 o
  -4   1   3     1751.77     1801.94     40.61 o
  -3   1   3     2651.78     2475.40     78.16 o
  -2   1   3      808.45      825.62     29.15 o
  -1   1   3     3016.33     3104.66     99.87 o
   0   1   3     2993.42     3049.55     76.07 o
   1   1   3     3237.72     3366.43     81.76 o
   2   1   3      908.86      882.36     24.23 o
   3   1   3     2611.10     2482.54     64.63 o
   4   1   3     1589.44     1636.46     40.03 o
   5   1   3     4657.91     5013.68    110.78 o
   6   1   3     1447.23     1466.80     37.13 o
   7   1   3      918.20      933.20     30.83 o
   8   1   3      562.52      581.78     30.15 o
   9   1   3      468.74      484.68     44.99 o
  10   1   3      517.63      488.10     46.13 o
  11   1   3       49.21       60.94     30.76 o
  -9   2   3      126.87      142.67     23.64 o
  -8   2   3      422.43      442.82     33.89 o
  -7   2   3      674.37      716.65     30.48 o
  -6   2   3      441.79      430.06     20.22 o
  -5   2   3     5408.83     5698.31    174.48 o
  -4   2   3      395.18      361.38     17.94 o
  -3   2   3     4515.91     4489.49    108.61 o
  -2   2   3     2347.26     2339.11     73.16 o
  -1   2   3     2230.10     2286.87     55.00 o
   0   2   3     6698.92     6617.23    163.10 o
   1   2   3     1997.23     2062.37     47.58 o
   2   2   3     2404.89     2395.06     52.58 o
   3   2   3     4280.12     4164.62    135.20 o
   4   2   3      271.02      281.41     13.14 o
   5   2   3     5379.67     5594.12    144.06 o
   6   2   3      386.80      393.99     18.26 o
   7   2   3      715.04      705.65     32.18 o
   8   2   3      428.69      435.13     40.15 o
   9   2   3      102.31       90.56     26.77 o
  10   2   3      105.57       99.96     29.33 o
  11   2   3      339.93      328.91     44.71 o
 -10   3   3       45.34       28.48     21.64 o
  -9   3   3      880.53      877.46     37.64 o
  -8   3   3        3.86       -1.81      8.75 o
  -7   3   3      319.89      334.22     15.43 o
  -6   3   3     1023.58     1068.46     31.32 o
  -5   3   3       92.61       91.50      8.88 o
  -4   3   3     2037.92     1974.49     52.25 o
  -3   3   3      740.32      771.32     23.61 o
  -2   3   3      778.96      794.39     23.55 o
  -1   3   3     4512.05     4221.73     87.49 o
   0   3   3       86.81      106.44      5.53 o
   1   3   3     3796.19     3741.48    100.55 o
   2   3   3      822.54      850.44     21.04 o
   3   3   3      825.51      835.54     24.97 o
   4   3   3     2023.01     1991.00     47.36 o
   5   3   3      127.46      121.14      8.88 o
   6   3   3      945.59      981.00     40.80 o
   7   3   3      262.71      217.57     29.33 o
   8   3   3        5.91        5.13     16.52 o
   9   3   3      963.30      977.06     64.93 o
  10   3   3       45.46       53.25     26.20 o
  11   3   3      260.66      229.81     35.03 o
 -10   4   3      229.38      234.37     32.18 o
  -9   4   3      424.84      430.76     32.89 o
  -8   4   3      436.57      459.88     24.56 o
  -7   4   3      262.10      259.17     16.94 o
  -6   4   3      677.65      673.27     22.65 o
  -5   4   3     2019.39     2017.40     66.12 o
  -4   4   3     1121.02     1153.23     32.80 o
  -3   4   3     1922.90     1942.83     56.68 o
  -2   4   3      231.65      224.06      9.07 o
  -1   4   3     1237.38     1247.64     30.24 o
   0   4   3     1691.03     1790.93     41.57 o
   1   4   3     1208.32     1252.08     30.37 o
   2   4   3      221.70      204.08     15.01 o
   3   4   3     2204.95     2250.82     49.40 o
   4   4   3     1072.86     1042.79     33.43 o
   5   4   3     2002.87     2022.77     49.56 o
   6   4   3      635.35      589.10     57.52 o
   7   4   3      232.96      222.07     23.78 o
   8   4   3      481.32      502.67     29.64 o
   9   4   3      447.11      425.56     29.41 o
  10   4   3      235.22      250.27     26.31 o
  11   4   3      178.44      205.61     35.03 o
  -9   5   3      206.22      206.46     29.90 o
  -8   5   3      554.91      582.93     28.34 o
  -7   5   3      347.60      377.65     20.92 o
  -6   5   3     1042.77     1024.27     38.82 o
  -5   5   3      887.98      918.00     89.99 o
  -4   5   3      209.32      213.26     14.91 o
  -3   5   3     2808.18     2870.88     66.86 o
  -2   5   3     2686.57     2761.27     63.14 o
  -1   5   3     1123.89     1213.63     28.52 o
   0   5   3     4313.57     4231.47     93.65 o
   1   5   3      918.54      998.90     27.74 o
   2   5   3     2699.54     2772.80     72.81 o
   3   5   3     2976.67     2999.85     77.23 o
   4   5   3      197.29      171.84     12.43 o
   5   5   3      851.95      818.72     52.11 o
   6   5   3     1032.13     1022.64     43.26 o
   7   5   3      310.48      301.35     23.35 o
   8   5   3      529.70      519.99     42.72 o
   9   5   3      238.99      239.12     24.77 o
  10   5   3      415.95      411.46     32.01 o
  11   5   3       22.25       27.34     24.49 o
  -9   6   3      318.94      355.68     37.31 o
  -8   6   3        8.28       10.71     11.51 o
  -7   6   3      171.25      191.26     37.02 o
  -6   6   3      993.28      978.54     37.91 o
  -5   6   3        8.83       12.23      9.30 o
  -4   6   3     3446.64     3372.56    153.49 o
  -3   6   3      348.88      369.16     20.26 o
  -2   6   3      363.42      352.00     14.48 o
  -1   6   3     2957.22     2940.57     78.26 o
   0   6   3       85.79      112.30      8.36 o
   1   6   3     2897.61     3011.83     68.59 o
   2   6   3      469.13      455.22     15.35 o
   3   6   3      400.08      397.28     27.62 o
   4   6   3     3578.93     3447.73    110.41 o
   5   6   3        1.51       11.39     15.66 o
   6   6   3      954.22      908.91     42.08 o
   7   6   3      156.88      161.17     20.54 o
   8   6   3       12.63       11.77     14.86 o
   9   6   3      306.86      346.61     29.77 o
  10   6   3      211.42      187.38     34.17 o
  -8   7   3      325.88      329.48     35.03 o
  -7   7   3      524.50      515.68     32.18 o
  -6   7   3      952.77      934.05     50.40 o
  -5   7   3      376.42      370.35     22.84 o
  -4   7   3     1548.57     1586.61     59.26 o
  -3   7   3     1583.07     1595.61     58.02 o
  -2   7   3     1073.45     1063.15     42.93 o
  -1   7   3     1417.84     1364.02     52.31 o
   0   7   3     1226.09     1218.49     37.86 o
   1   7   3     1469.98     1464.01     42.97 o
   2   7   3     1178.77     1139.51     35.44 o
   3   7   3     1648.87     1620.88     57.74 o
   4   7   3     1675.98     1686.58     97.25 o
   5   7   3      315.48      278.79     33.60 o
   6   7   3      767.51      708.80     52.40 o
   7   7   3      533.46      506.84     32.12 o
   8   7   3      264.91      274.98     26.87 o
   9   7   3      336.50      272.50     29.62 o
  10   7   3      163.61      154.63     33.32 o
  -8   8   3      488.46      523.70     44.71 o
  -7   8   3      338.27      335.59     24.03 o
  -6   8   3      537.81      505.47     39.30 o
  -5   8   3      657.50      676.21     33.16 o
  -4   8   3     1556.36     1589.35     59.75 o
  -3   8   3      957.26     1003.81     42.82 o
  -2   8   3      164.24      162.17     16.66 o
  -1   8   3      232.98      265.00     33.75 o
   0   8   3      599.37      633.48     31.38 o
   1   8   3      238.51      253.77     20.84 o
   2   8   3       88.23       99.10     15.78 o
   3   8   3     1114.39     1139.95     64.07 o
   5   8   3      670.46      618.24     49.27 o
   6   8   3      499.19      527.97     46.70 o
   7   8   3      319.52      318.43     54.25 o
   8   8   3      530.89      556.45     49.84 o
   9   8   3        9.06       17.09     24.78 o
  -7   9   3      470.78      444.53     43.00 o
  -6   9   3      891.82      881.66     54.96 o
  -5   9   3      605.80      572.36     32.30 o
  -4   9   3     1144.20     1127.26     48.92 o
  -3   9   3      604.11      688.16     34.58 o
  -2   9   3      407.88      429.68     26.65 o
  -1   9   3     1264.03     1206.47     50.62 o
   0   9   3       30.04       55.65     14.92 o
   1   9   3     1216.92     1294.86     52.25 o
   2   9   3      412.91      402.21     27.47 o
   3   9   3      635.77      637.04     50.97 o
   4   9   3     1326.57     1261.26     72.33 o
   5   9   3      572.34      544.20     48.13 o
   6   9   3      831.75      747.81     57.24 o
   7   9   3      458.58      487.28     34.33 o
   8   9   3       67.22       46.42     28.76 o
  -6  10   3      266.33      302.71     36.17 o
  -5  10   3      640.74      652.49     36.63 o
  -4  10   3      156.86      239.07     35.03 o
  -3  10   3     1135.91     1145.72     50.17 o
  -2  10   3     1263.23     1319.84     60.09 o
  -1  10   3      489.03      548.52     33.32 o
   0  10   3      119.09      126.24     19.43 o
   1  10   3      478.11      518.17     32.78 o
   2  10   3     1174.39     1213.39     57.81 o
   3  10   3     1193.10     1110.90     72.05 o
   4  10   3      139.06      204.47     35.03 o
   5  10   3      610.29      611.41     53.54 o
   6  10   3      303.55      299.58     41.01 o
   7  10   3       99.00      117.04     32.46 o
  -5  11   3      293.86      271.74     27.85 o
  -4  11   3       28.48       11.76     17.65 o
  -3  11   3      152.60      157.86     22.78 o
  -2  11   3      707.08      679.91     38.42 o
  -1  11   3       95.81      106.84     20.60 o
   0  11   3     1223.55     1271.12     56.27 o
   1  11   3      118.44      128.31     22.02 o
   2  11   3      717.24      612.55     38.02 o
   3  11   3      186.94      213.86     36.17 o
   4  11   3       33.32       44.14     28.19 o
   5  11   3      266.55      269.96     40.44 o
  -4  12   3      332.18      387.86     44.71 o
  -3  12   3      226.44      218.14     36.45 o
  -2  12   3      316.88      309.50     31.49 o
  -1  12   3      253.44      234.21     27.37 o
   0  12   3      122.60      155.47     24.82 o
   1  12   3      207.10      202.62     26.38 o
   2  12   3      384.32      400.76     35.31 o
   3  12   3      237.63      201.90     38.16 o
  -3  13   3      120.90       96.54     31.89 o
  -2  13   3       57.32       46.42     28.76 o
  -1  13   3      507.64      532.24     54.11 o
   0  13   3       35.09       47.27     29.90 o
   0   0   4     3629.01     3834.46    165.74 o
   1   0   4      191.23      166.06      8.05 o
   2   0   4     2420.55     2197.36     48.48 o
   3   0   4     1906.07     1846.37     41.85 o
   4   0   4      548.96      552.41     15.60 o
   5   0   4      351.06      396.75     13.35 o
   6   0   4     2074.32     2074.66     56.90 o
   7   0   4       10.23       10.95      6.48 o
   8   0   4     1413.51     1427.46     46.22 o
   9   0   4      158.23      174.85     31.04 o
  10   0   4     1205.32     1366.62     86.57 o
  -9   1   4      219.12      217.00     34.74 o
  -8   1   4      225.05      225.30     15.38 o
  -7   1   4      234.35      253.70     18.47 o
  -6   1   4     2919.96     2950.65     96.66 o
  -5   1   4      889.72      869.04     62.22 o
  -4   1   4     9282.67     9153.97    227.38 o
  -3   1   4     4069.29     4087.83    123.47 o
  -2   1   4     2597.64     2710.18     87.75 o
  -1   1   4      557.99      563.92     20.51 o
   0   1   4     1579.95     1601.42     41.21 o
   1   1   4      573.06      585.66     14.89 o
   2   1   4     2822.34     2889.63     72.31 o
   3   1   4     3884.71     3906.61    148.09 o
   4   1   4     9307.85     9196.72    279.04 o
   5   1   4      850.12      825.15     26.94 o
   6   1   4     2841.41     2913.98    125.30 o
   7   1   4      270.56      303.94     19.98 o
   8   1   4      216.06      240.21     20.65 o
   9   1   4      235.40      199.34     33.89 o
  10   1   4      242.71      229.53     37.87 o
  -8   2   4       24.00       18.51     12.81 o
  -7   2   4     1637.85     1629.01     56.67 o
  -6   2   4      367.72      358.20     17.51 o
  -5   2   4       25.46       33.19      4.61 o
  -4   2   4      141.46      161.23      7.56 o
  -3   2   4     2974.31     3077.08     96.34 o
  -2   2   4      279.78      237.79     16.80 o
  -1   2   4     8796.06     8608.68    369.63 o
   0   2   4      119.59      113.81      5.20 o
   1   2   4     8752.52     8685.64    184.98 o
   2   2   4      294.93      250.51     10.24 o
   3   2   4     3048.76     3170.25     81.40 o
   4   2   4      182.71      180.19     10.88 o
   5   2   4       52.20       61.27      7.88 o
   6   2   4      324.61      334.94     20.07 o
   7   2   4     1570.05     1609.24     59.29 o
   8   2   4       11.95       13.38     17.37 o
   9   2   4      745.12      856.60     62.08 o
  10   2   4      303.20      328.91     44.14 o
  -9   3   4       30.41       50.69     19.65 o
  -8   3   4      126.26      134.92     13.40 o
  -7   3   4      531.77      555.02     20.81 o
  -6   3   4       64.14       67.85      7.20 o
  -5   3   4     3176.21     3076.73     95.73 o
  -4   3   4      152.87      155.72      7.87 o
  -3   3   4     5518.40     5508.16    166.09 o
  -2   3   4      213.19      209.70      8.88 o
  -1   3   4      905.46      904.43     27.45 o
   0   3   4      104.36       91.74     10.66 o
   1   3   4     1008.86     1001.48     23.62 o
   2   3   4      183.71      178.49      7.51 o
   3   3   4     5485.71     5419.51    137.99 o
   4   3   4      129.49      139.76      9.49 o
   5   3   4     3150.31     3065.10     71.45 o
   6   3   4       88.58       87.89     14.10 o
   7   3   4      612.91      619.40     62.79 o
   8   3   4      160.98      161.47     29.33 o
   9   3   4       33.66       44.99     24.78 o
  10   3   4       29.49       23.07     25.63 o
  11   3   4      693.51      710.79     55.25 o
  -9   4   4      768.85      800.21     48.98 o
  -8   4   4     2399.89     2447.47     80.08 o
  -7   4   4      771.43      821.03     42.86 o
  -6   4   4      299.56      256.20     14.55 o
  -5   4   4       60.27       50.72      6.72 o
  -4   4   4      600.67      606.46     21.11 o
  -3   4   4      448.23      473.05     17.42 o
  -2   4   4     2836.90     2773.61     75.00 o
  -1   4   4     2588.25     2526.36     82.70 o
   0   4   4     6582.27     6844.68    170.99 o
   1   4   4     2897.93     2853.89     69.62 o
   2   4   4     3025.57     3042.84     75.48 o
   3   4   4      515.27      544.34     15.87 o
   4   4   4      648.06      674.65     23.17 o
   5   4   4       54.83       55.84      8.95 o
   6   4   4      195.53      189.39     14.61 o
   7   4   4      811.27      764.05     37.10 o
   8   4   4     2406.35     2255.97    119.32 o
   9   4   4      718.41      702.12     38.22 o
  10   4   4      304.46      301.73     29.21 o
  11   4   4      249.60      204.47     35.88 o
  -8   5   4       11.33       15.95     10.67 o
  -7   5   4       53.12       48.41     10.33 o
  -6   5   4      928.70      979.48     36.41 o
  -5   5   4     1090.13     1116.29     32.78 o
  -4   5   4     3320.39     3383.82    106.95 o
  -3   5   4      262.95      249.97     12.47 o
  -2   5   4     1369.85     1324.35     34.16 o
  -1   5   4      799.65      805.48     22.36 o
   0   5   4       14.84       29.65      5.14 o
   1   5   4      832.80      853.08     26.10 o
   2   5   4     1409.32     1321.47     38.03 o
   3   5   4      266.82      239.98     10.95 o
   4   5   4     3323.80     3331.13    109.83 o
   5   5   4     1038.47     1000.55     45.42 o
   6   5   4     1018.58      974.48     42.17 o
   7   5   4       41.47       43.26     14.20 o
   8   5   4       24.26       25.63     15.51 o
   9   5   4       88.08       57.02     17.80 o
  10   5   4      178.86      155.88     23.32 o
  -8   6   4     1583.89     1670.19     82.58 o
  -7   6   4      445.71      380.27     22.14 o
  -5   6   4      334.35      343.85     33.32 o
  -4   6   4      269.14      286.17     32.61 o
  -3   6   4      516.95      514.94     48.55 o
  -2   6   4     2497.48     2313.07     63.21 o
  -1   6   4      497.06      499.35     19.12 o
   0   6   4     5713.04     5593.70    123.45 o
   1   6   4      493.35      475.50     16.81 o
   2   6   4     2397.82     2316.72     77.06 o
   3   6   4      489.18      523.11     24.49 o
   4   6   4      262.06      273.90     17.98 o
   5   6   4      321.00      304.99     32.75 o
   6   6   4       64.78       82.25     16.51 o
   7   6   4      455.58      403.55     47.13 o
   8   6   4     1487.30     1424.66     62.59 o
   9   6   4       73.37       72.77     23.21 o
  10   6   4      146.65      157.48     33.89 o
  -7   7   4      366.54      362.63     22.30 o
  -6   7   4      419.13      430.95     23.41 o
  -5   7   4      320.57      336.15     23.07 o
  -4   7   4      947.71      973.15     39.08 o
  -3   7   4     1265.09     1312.72     48.61 o
  -2   7   4     1059.59     1035.43     40.49 o
  -1   7   4      146.62      142.54     14.63 o
   0   7   4      297.55      296.98     15.71 o
   1   7   4      172.19      156.79     12.31 o
   2   7   4     1049.11      995.36     39.95 o
   3   7   4     1258.27     1238.01     52.11 o
   4   7   4      960.65      931.17     56.24 o
   5   7   4      348.57      347.42     35.88 o
   6   7   4      397.18      403.58     28.88 o
   7   7   4      322.23      289.64     27.58 o
   8   7   4       38.74       42.36     17.42 o
   9   7   4        0.39        8.26     24.78 o
  -7   8   4      972.03      938.04     60.09 o
  -6   8   4       40.52       33.60     13.43 o
  -5   8   4      178.41      179.83     18.74 o
  -4   8   4       11.83        5.73     11.36 o
  -3   8   4      272.44      309.97     21.54 o
  -2   8   4       14.01        8.95     14.81 o
  -1   8   4     1080.46     1105.70     45.89 o
   0   8   4       60.51       66.23     13.81 o
   1   8   4     1215.85     1173.78     46.81 o
   2   8   4       10.42        8.26     16.52 o
   3   8   4      187.74      187.57     18.13 o
   4   8   4       26.79       21.44     11.48 o
   5   8   4      166.25      177.13     30.76 o
   6   8   4       43.44       50.12     24.21 o
   7   8   4      985.55     1019.20     67.78 o
   8   8   4       80.51       80.62     21.07 o
   9   8   4      583.60      568.41     53.82 o
  -6   9   4       56.56       49.55     25.34 o
  -5   9   4     1665.37     1781.79     67.23 o
  -4   9   4       56.16       69.12     17.23 o
  -3   9   4     1902.37     2014.48     72.70 o
  -2   9   4       68.32       57.52     14.43 o
  -1   9   4      393.59      394.15     28.90 o
   0   9   4      323.79      321.21     24.25 o
   1   9   4      360.67      368.25     31.61 o
   2   9   4       34.81       36.74     20.79 o
   3   9   4     1894.24     1887.19    104.80 o
   4   9   4       24.60       31.32     22.21 o
   5   9   4     1752.88     1705.22     97.68 o
   6   9   4       93.02      106.79     29.90 o
   7   9   4      554.92      542.25     64.22 o
   8   9   4       43.29       11.68     26.77 o
  -6  10   4      369.13      334.04     44.99 o
  -5  10   4       89.66      107.63     19.11 o
  -4  10   4      130.66      133.33     20.18 o
  -3  10   4      193.28      213.77     22.50 o
  -2  10   4     1402.79     1387.86     57.55 o
  -1  10   4      551.98      523.98     33.24 o
   0  10   4     1628.79     1579.62     64.08 o
   1  10   4      606.49      601.66     34.72 o
   2  10   4     1423.21     1381.15     82.87 o
   3  10   4      153.02      156.91     32.46 o
   4  10   4      120.84      120.46     30.19 o
   5  10   4       67.15       73.19     27.62 o
   6  10   4      387.97      430.01     47.84 o
  -5  11   4      164.02      135.27     35.03 o
  -4  11   4      962.67     1047.01     49.79 o
  -3  11   4      103.94       90.71     20.24 o
  -2  11   4      785.52      886.99     58.66 o
  -1  11   4      152.83      164.97     22.87 o
   0  11   4        4.26       12.75     16.50 o
   1  11   4      143.66      128.47     22.20 o
   2  11   4      818.50      775.44     61.80 o
   3  11   4      101.15      113.34     32.46 o
   5  11   4      173.35      142.67     35.60 o
  -3  12   4      208.48      159.47     32.18 o
  -2  12   4      443.07      420.32     44.71 o
  -1  12   4      601.09      533.23     38.56 o
   0  12   4      482.29      430.56     39.16 o
   1  12   4      597.81      651.53     39.96 o
  -2  13   4      131.11      125.02     33.60 o
  -1  13   4       50.26       75.18     32.75 o
   0  13   4       79.95       84.58     33.03 o
   1   0   5     4952.81     4982.43    123.84 o
   2   0   5     1693.06     1690.51     44.71 o
   3   0   5      175.59      204.62      7.89 o
   4   0   5        5.45       15.02      4.99 o
   5   0   5      563.63      560.40     16.61 o
   6   0   5      653.28      649.81     21.86 o
   7   0   5     1726.23     1729.01     49.53 o
   8   0   5       34.46       28.76     17.37 o
   9   0   5     1218.42     1285.18     81.16 o
  10   0   5      305.21      327.49     45.28 o
  -9   1   5      214.74      197.06     35.60 o
  -8   1   5       18.71       34.02     11.60 o
  -7   1   5      551.00      556.89     20.94 o
  -6   1   5     1073.45     1088.37     31.55 o
  -5   1   5     5495.81     5427.52    136.17 o
  -4   1   5     2784.87     2811.79     93.82 o
  -3   1   5     2042.58     1973.66     63.78 o
  -2   1   5     1066.58     1061.85     34.09 o
  -1   1   5     1996.71     2072.86     64.42 o
   0   1   5     3741.04     3786.28     94.81 o
   1   1   5     1914.47     2002.65     45.76 o
   2   1   5      937.56      936.53     27.87 o
   3   1   5     1969.35     1955.22     52.56 o
   4   1   5     2958.97     3007.27     77.12 o
   5   1   5     5387.94     5351.39    138.18 o
   6   1   5      960.41      977.54     39.65 o
   7   1   5      513.06      553.49     27.57 o
   8   1   5       32.99       27.18     10.90 o
   9   1   5      172.75      183.39     33.89 o
  10   1   5      322.56      351.12     46.13 o
  -8   2   5      797.91      788.57     31.99 o
  -7   2   5      105.78      101.22      8.03 o
  -6   2   5      918.74      947.80     28.03 o
  -5   2   5     1103.51     1051.37     25.56 o
  -4   2   5      602.40      619.38     26.68 o
  -3   2   5      363.55      341.39     17.39 o
  -2   2   5     4145.75     4062.57    167.16 o
  -1   2   5      551.67      524.09     20.15 o
   0   2   5     6193.79     5956.50    148.30 o
   1   2   5      618.37      600.99     15.20 o
   2   2   5     3814.93     3771.09     84.81 o
   3   2   5      419.88      395.72     15.70 o
   4   2   5      653.21      685.44     22.68 o
   5   2   5     1100.76     1045.16     32.97 o
   6   2   5     1121.31     1127.00     40.50 o
   7   2   5      146.52      150.62     15.28 o
   8   2   5      813.76      844.40     64.93 o
   9   2   5      165.48      186.24     34.74 o
  10   2   5      409.63      424.88     48.70 o
  -8   3   5      349.55      320.46     17.88 o
  -7   3   5      277.93      294.15     17.38 o
  -6   3   5      667.07      672.05     21.14 o
  -5   3   5       77.03       81.22      6.89 o
  -4   3   5     3102.06     3018.46     93.07 o
  -3   3   5      196.18      213.29     19.08 o
  -2   3   5     2545.00     2599.97    102.80 o
  -1   3   5     1659.94     1659.54     45.37 o
   0   3   5      150.19      152.78      7.13 o
   1   3   5     1693.37     1687.73     38.93 o
   2   3   5     2133.35     2136.86     50.48 o
   3   3   5      254.43      249.28     12.12 o
   4   3   5     3082.59     2929.98     68.50 o
   5   3   5       84.56       72.73     11.12 o
   6   3   5      705.14      664.89     25.35 o
   7   3   5      216.93      244.13     22.35 o
   8   3   5      385.95      346.28     39.30 o
   9   3   5      331.99      262.28     37.87 o
  10   3   5      201.95      183.31     23.99 o
  -8   4   5     1238.23     1230.79     64.36 o
  -7   4   5      519.91      555.26     33.60 o
  -6   4   5      925.24      912.10     33.89 o
  -5   4   5      670.62      639.51     21.11 o
  -4   4   5      718.52      704.07     21.86 o
  -3   4   5      692.97      647.24     20.01 o
  -2   4   5     2367.57     2225.34     61.85 o
  -1   4   5     1533.53     1508.29     40.93 o
   0   4   5     4087.08     4079.88    136.61 o
   1   4   5     1442.37     1387.94     40.00 o
   2   4   5     2326.05     2319.55     52.58 o
   3   4   5      591.75      547.83     17.00 o
   4   4   5      748.22      754.76     22.71 o
   5   4   5      773.28      733.07     25.75 o
   6   4   5     1091.20     1027.27     33.70 o
   7   4   5      553.97      500.60     30.19 o
   8   4   5     1276.48     1182.80     52.50 o
   9   4   5      543.48      520.66     33.61 o
  10   4   5      334.48      308.12     40.44 o
  -8   5   5      322.64      306.13     28.76 o
  -7   5   5        3.87        3.88      7.87 o
  -6   5   5      142.02      143.03     11.70 o
  -5   5   5     2682.10     2720.51     70.87 o
  -4   5   5      377.28      346.09     17.64 o
  -3   5   5     2173.33     2106.77     56.83 o
  -2   5   5     1591.07     1583.19     41.35 o
  -1   5   5     1114.24     1119.58     27.72 o
   0   5   5       29.57       29.48      6.33 o
   1   5   5      960.03      953.55     31.46 o
   2   5   5     1642.52     1660.82     45.58 o
   3   5   5     2105.45     2063.73     49.46 o
   4   5   5      360.24      356.75     21.99 o
   5   5   5     2770.03     2607.93     92.70 o
   6   5   5      110.53      100.76     16.08 o
   7   5   5        9.00       15.13     19.22 o
   8   5   5      320.40      311.76     28.11 o
   9   5   5       49.25       54.73     18.57 o
  10   5   5      162.38      155.77     32.18 o
  -7   6   5     1250.48     1284.89     69.48 o
  -6   6   5      114.99       95.79     11.19 o
  -5   6   5       26.06       37.46     10.00 o
  -4   6   5     1358.91     1363.40     48.16 o
  -3   6   5     1458.56     1438.60     49.45 o
  -2   6   5      214.38      245.24     13.53 o
  -1   6   5     5253.73     5136.79    140.57 o
   0   6   5      695.00      725.18     30.83 o
   1   6   5     5067.59     4980.40    158.94 o
   2   6   5      185.02      211.29     16.52 o
   3   6   5     1336.78     1298.19     50.83 o
   4   6   5     1296.68     1269.90     48.01 o
   5   6   5       15.87       29.05     18.79 o
   6   6   5       95.85       70.67     16.40 o
   7   6   5     1319.45     1357.51     79.45 o
   8   6   5      110.97      115.35     20.51 o
   9   6   5      709.43      729.50     46.28 o
  -6   7   5      591.78      567.10     23.77 o
  -5   7   5      171.36      185.76     17.27 o
  -4   7   5     2513.43     2490.05     83.11 o
  -3   7   5      938.20      942.06     53.82 o
  -2   7   5      859.30      774.38     33.92 o
  -1   7   5      749.66      731.59     32.87 o
   0   7   5       41.62       40.95      8.61 o
   1   7   5      778.87      789.72     33.49 o
   2   7   5      891.70      838.44     34.58 o
   3   7   5      955.71      928.36     50.40 o
   4   7   5     2413.27     2414.05    116.90 o
   5   7   5      179.39      176.56     29.05 o
   6   7   5      669.15      670.81     36.22 o
   7   7   5      202.53      186.59     23.06 o
   8   7   5      265.22      239.19     27.15 o
   9   7   5      120.57      112.20     30.76 o
  -6   8   5      329.79      382.73     41.58 o
  -5   8   5      340.57      362.72     23.67 o
  -4   8   5      496.60      527.67     27.90 o
  -3   8   5      828.49      781.76     41.29 o
  -2   8   5      523.21      521.34     27.65 o
  -1   8   5       40.31       48.51     13.46 o
   0   8   5     1241.80     1233.51     48.96 o
   1   8   5       71.96       61.80     21.64 o
   2   8   5      519.82      509.19     27.68 o
   3   8   5      729.52      693.63     36.88 o
   4   8   5      458.42      445.99     26.63 o
   5   8   5      327.16      307.55     39.58 o
   6   8   5      319.98      342.30     43.00 o
   7   8   5      151.67      132.28     39.44 o
   8   8   5      890.14      834.38     63.22 o
  -6   9   5      770.04      856.31     65.50 o
  -5   9   5      671.86      678.58     35.30 o
  -4   9   5     1547.48     1572.77     67.49 o
  -3   9   5      140.96      149.40     18.72 o
  -2   9   5      673.75      653.96     40.15 o
  -1   9   5      301.33      306.74     24.39 o
   0   9   5      587.63      587.12     32.26 o
   1   9   5      357.95      404.66     40.44 o
   2   9   5      660.81      684.88     50.97 o
   3   9   5      191.42      196.78     33.32 o
   4   9   5     1470.24     1398.52     87.14 o
   5   9   5      687.14      685.73     54.39 o
   6   9   5      869.14      954.56     67.49 o
   7   9   5      148.75      174.00     37.87 o
  -6  10   5      200.27      239.49     41.01 o
  -5  10   5       24.59        1.14     24.78 o
  -4  10   5        0.76       -4.63     14.16 o
  -3  10   5      320.90      336.86     27.16 o
  -2  10   5      294.95      311.29     26.11 o
  -1  10   5     1412.21     1406.69     77.74 o
   0  10   5      153.87      153.09     28.05 o
   1  10   5     1437.24     1396.81     84.58 o
   2  10   5      271.14      235.79     37.31 o
   3  10   5      262.09      300.72     40.44 o
   4  10   5       12.60       -7.12     24.49 o
   5  10   5       33.71       49.55     28.76 o
   6  10   5      200.61      258.29     41.86 o
  -4  11   5        9.11       12.53     28.19 o
  -3  11   5      570.45      540.39     54.39 o
  -2  11   5      172.36      154.07     22.34 o
  -1  11   5      149.25      129.85     21.95 o
   0  11   5      769.76      895.06     45.84 o
   1  11   5      106.00      136.98     33.60 o
   2  11   5      190.77      201.90     39.01 o
   3  11   5      582.34      550.47     53.54 o
   4  11   5        4.99        0.85     25.34 o
  -2  12   5      135.56      128.72     32.46 o
  -1  12   5      360.69      338.03     42.72 o
   0  12   5      280.83      255.44     38.44 o
  -1  13   5      364.14      404.66     48.13 o
   0  13   5       45.82       78.03     31.61 o
   0   0   6     4005.66     4196.81    129.07 o
   1   0   6     1910.59     2005.21     51.87 o
   2   0   6        1.87        1.67      3.77 o
   3   0   6     5320.59     5408.66    169.65 o
   4   0   6     1043.09     1055.85     26.02 o
   5   0   6     2115.38     2177.11     50.72 o
   6   0   6      404.76      440.74     16.53 o
   7   0   6     1765.99     1809.43     51.13 o
   8   0   6     1235.33     1258.41     78.60 o
   9   0   6        9.64        2.85     21.07 o
  10   0   6       19.58       32.18     28.76 o
  -9   1   6      459.50      490.95     46.70 o
  -8   1   6      276.37      292.75     39.58 o
  -7   1   6     1099.66     1063.44     32.12 o
  -6   1   6      667.36      639.31     21.68 o
  -5   1   6      484.23      467.90     21.49 o
  -4   1   6      590.82      623.02     25.04 o
  -3   1   6     1515.65     1428.47     50.40 o
  -2   1   6      381.98      371.74     15.26 o
  -1   1   6     1237.17     1114.89     38.34 o
   0   1   6      215.36      201.86     10.62 o
   1   1   6     1196.46     1148.66     32.22 o
   2   1   6      297.08      279.94     12.02 o
   3   1   6     1576.67     1564.03     42.04 o
   4   1   6      606.82      629.30     21.29 o
   5   1   6      465.15      449.14     18.12 o
   6   1   6      599.38      600.19     27.19 o
   7   1   6      997.12      984.07     41.05 o
   8   1   6      229.01      193.93     32.75 o
   9   1   6      403.58      416.34     44.71 o
  10   1   6       93.05       92.27     31.04 o
  -7   2   6      204.24      208.21      9.15 o
  -6   2   6     2523.84     2536.37     81.05 o
  -5   2   6      813.20      828.28     33.30 o
  -4   2   6     2887.69     2995.92    101.95 o
  -3   2   6      684.52      664.31     27.00 o
  -2   2   6     2831.47     2830.22     92.10 o
  -1   2   6     2568.93     2596.38     80.32 o
   0   2   6      692.33      661.51     36.59 o
   1   2   6     2552.14     2564.03     57.46 o
   2   2   6     3020.40     2955.33     75.61 o
   3   2   6      698.39      694.14     19.75 o
   4   2   6     3157.55     3204.95     82.98 o
   5   2   6      890.01      810.76     33.25 o
   6   2   6     2275.05     2173.93    103.94 o
   7   2   6      191.71      153.82     15.69 o
   8   2   6      239.33      226.11     35.60 o
   9   2   6      134.16      193.93     36.17 o
  10   2   6      111.38      117.61     32.18 o
  -7   3   6       52.39       55.53     14.52 o
  -6   3   6     1213.32     1281.76     62.93 o
  -5   3   6      327.93      303.57     24.78 o
  -4   3   6       66.97       70.62     13.67 o
  -3   3   6      195.21      196.78     17.94 o
  -2   3   6     2912.73     2776.49     86.02 o
  -1   3   6      215.27      210.24     12.04 o
   0   3   6     4306.26     4261.92     93.47 o
   1   3   6      256.84      260.12      9.53 o
   2   3   6     2829.56     2744.79     61.89 o
   3   3   6      147.06      150.10      9.30 o
   4   3   6       83.03       76.47      7.69 o
   5   3   6      344.61      307.53     16.28 o
   6   3   6     1094.22     1133.52     50.12 o
   7   3   6       49.95       47.65      9.94 o
   8   3   6     1159.52     1087.65     48.89 o
   9   3   6       14.65       22.22     15.66 o
  10   3   6      478.31      517.15     47.27 o
  -7   4   6     1390.17     1342.13     65.21 o
  -6   4   6     1280.67     1273.79     57.52 o
  -5   4   6      114.24      116.69     10.65 o
  -4   4   6     1776.82     1714.87     59.34 o
  -3   4   6     2961.06     2926.76     97.66 o
  -2   4   6     1658.39     1623.98     55.98 o
  -1   4   6     1307.75     1320.14     43.24 o
   0   4   6       59.98       84.87      6.51 o
   1   4   6     1250.72     1284.56     32.01 o
   2   4   6     1649.24     1617.23     38.91 o
   3   4   6     3071.55     3068.05     80.60 o
   4   4   6     1989.32     1872.71     45.76 o
   5   4   6      191.50      176.77     13.24 o
   6   4   6     1155.04     1147.13     44.65 o
   7   4   6     1358.57     1327.81     55.93 o
   8   4   6       39.95       26.50     15.10 o
   9   4   6      287.95      275.38     27.45 o
  10   4   6      290.49      280.50     39.01 o
  -6   5   6      229.02      215.76     13.24 o
  -5   5   6      347.13      343.16     13.96 o
  -4   5   6      885.75      876.78     33.18 o
  -3   5   6     1863.48     1706.11     58.42 o
  -2   5   6      973.30      957.54     83.01 o
  -1   5   6     2592.72     2596.05     81.94 o
   0   5   6      988.65      980.28     30.46 o
   1   5   6     2490.04     2395.98     57.31 o
   2   5   6      935.38      936.75     25.59 o
   3   5   6     1795.08     1772.79     42.90 o
   4   5   6      930.62      916.78     38.01 o
   5   5   6      394.50      371.12     24.36 o
   6   5   6      184.51      172.51     20.68 o
   7   5   6     1250.64     1238.78     54.34 o
   8   5   6      169.48      177.91     23.35 o
   9   5   6      693.89      687.39     40.64 o
  -6   6   6      402.36      408.19     22.84 o
  -5   6   6     1180.46     1236.91     44.11 o
  -4   6   6      300.32      275.48     17.23 o
  -3   6   6     3157.45     3144.97    101.87 o
  -2   6   6      780.01      710.00     30.37 o
  -1   6   6      385.25      390.89     21.70 o
   0   6   6      387.02      415.59     22.41 o
   1   6   6      346.21      360.38     20.78 o
   2   6   6      756.40      741.83     25.77 o
   3   6   6     3095.53     3136.28    102.17 o
   4   6   6      252.97      257.72     33.32 o
   5   6   6     1128.03     1107.94     49.81 o
   6   6   6      394.41      326.43     46.70 o
   7   6   6      679.53      597.45     49.27 o
   8   6   6       16.77       23.93     16.61 o
   9   6   6       63.09       93.97     31.04 o
  -6   7   6      312.39      335.75     37.87 o
  -5   7   6      700.42      722.81     51.54 o
  -4   7   6        1.80       11.80      9.62 o
  -3   7   6      559.19      523.10     25.86 o
  -2   7   6     1141.33     1112.97     42.43 o
  -1   7   6     1437.66     1461.45     76.60 o
   0   7   6     1327.47     1332.58     56.39 o
   1   7   6     1359.43     1297.14     69.20 o
   2   7   6     1019.36     1026.81     42.11 o
   3   7   6      514.15      478.16     25.65 o
   4   7   6        2.24        3.80      9.34 o
   5   7   6      737.58      712.22     52.40 o
   6   7   6      397.53      361.69     28.92 o
   7   7   6      329.32      360.82     30.80 o
   8   7   6      480.11      483.54     49.84 o
  -6   8   6     1048.81     1060.21     70.91 o
  -5   8   6      192.63      189.09     31.89 o
  -4   8   6     1568.56     1658.42     60.86 o
  -3   8   6       83.48       85.09     14.29 o
  -2   8   6     1618.03     1573.08     64.50 o
  -1   8   6       63.66       53.85     13.16 o
   0   8   6      114.53      157.76     27.05 o
   1   8   6       68.01       68.91     21.64 o
   2   8   6     1501.14     1481.93     57.15 o
   3   8   6       56.50       54.00     12.80 o
   4   8   6     1491.72     1587.32     91.70 o
   5   8   6      195.28      154.92     31.04 o
   6   8   6     1104.41     1106.34     72.05 o
   7   8   6       62.01       47.04     18.72 o
  -6   9   6      276.48      253.45     39.30 o
  -5   9   6      394.48      320.65     41.01 o
  -4   9   6       48.17       62.93     26.20 o
  -3   9   6      360.41      356.73     25.79 o
  -2   9   6      517.76      523.03     47.84 o
  -1   9   6      173.52      183.13     20.65 o
   0   9   6     1057.23     1095.81     69.48 o
   1   9   6      178.60      174.85     31.04 o
   2   9   6      537.54      568.98     49.84 o
   3   9   6      326.55      331.48     41.58 o
   4   9   6       53.13       34.17     24.78 o
   5   9   6      412.32      412.92     43.57 o
   6   9   6      295.72      339.73     45.28 o
  -6  10   6      105.22       80.02     32.46 o
  -5  10   6      471.22      466.17     52.68 o
  -4  10   6      255.95      267.40     39.58 o
  -3  10   6      628.70      685.41     36.57 o
  -2  10   6      202.37      197.80     22.44 o
  -1  10   6      491.96      536.76     32.35 o
   0  10   6      218.56      255.16     38.44 o
   1  10   6      453.95      463.89     46.70 o
   2  10   6      192.09      147.51     33.32 o
   3  10   6      612.47      625.93     55.25 o
   4  10   6      240.18      293.32     43.57 o
   5  10   6      523.68      508.03     53.25 o
  -4  11   6      315.22      242.91     40.44 o
  -3  11   6      134.67       86.57     31.61 o
  -2  11   6       98.64       99.22     20.55 o
  -1  11   6      722.78      720.14     40.09 o
   0  11   6       21.88       25.91     29.33 o
   1  11   6      649.76      644.44     57.24 o
   2  11   6       99.92       94.26     33.03 o
   3  11   6      107.56       78.31     31.89 o
  -1  12   6       71.82       69.20     27.91 o
   1   0   7      765.51      712.63     21.15 o
   2   0   7     1504.47     1472.63     39.06 o
   3   0   7      183.53      154.58     11.39 o
   4   0   7     4379.08     4417.08    142.46 o
   5   0   7      342.88      325.48     13.56 o
   6   0   7     1053.41     1056.62     31.98 o
   7   0   7        8.56       28.76     21.36 o
   8   0   7        4.36      -15.09     22.50 o
   9   0   7      156.63      184.25     34.74 o
  -9   1   7      508.93      498.64     49.84 o
  -8   1   7     1507.14     1629.75     94.83 o
  -7   1   7      672.11      651.07     29.44 o
  -6   1   7      678.15      648.46     29.09 o
  -5   1   7     1023.88     1018.00     37.91 o
  -4   1   7        9.02      -11.96     11.96 o
  -3   1   7      371.08      338.89     17.86 o
  -2   1   7     3174.26     3175.20     97.88 o
  -1   1   7     3621.45     3697.58    114.26 o
   0   1   7     4264.20     4367.30    110.43 o
   1   1   7     3517.61     3642.13     80.88 o
   2   1   7     2997.02     3005.15     99.67 o
   3   1   7      477.59      459.77     18.49 o
   4   1   7        2.26       -2.17      5.05 o
   5   1   7     1004.90      990.43     37.49 o
   6   1   7      727.27      699.67     29.29 o
   7   1   7      522.90      536.23     48.70 o
   8   1   7     1407.43     1466.01     91.13 o
   9   1   7      539.82      598.59     52.68 o
  -7   2   7      589.47      594.94     29.18 o
  -6   2   7      445.49      418.74     23.80 o
  -5   2   7     1943.14     2014.77    102.23 o
  -4   2   7     1003.30     1016.69     38.64 o
  -3   2   7     2350.06     2239.79     76.13 o
  -2   2   7       10.42        6.01      6.36 o
  -1   2   7      610.73      610.27     37.87 o
   0   2   7       87.00       91.35      9.82 o
   1   2   7      724.42      763.43     28.16 o
   2   2   7        4.40        7.46      4.41 o
   3   2   7     2430.23     2363.08     54.79 o
   4   2   7     1037.83     1041.20     32.35 o
   5   2   7     1942.92     1953.92     67.75 o
   6   2   7      533.88      540.22     25.34 o
   7   2   7      542.11      542.78     48.13 o
   8   2   7      155.56      166.88     32.18 o
   9   2   7      287.89      310.69     44.71 o
  -6   3   7      666.87      748.95     39.87 o
  -5   3   7      404.27      419.75     30.19 o
  -4   3   7     1668.41     1641.43     78.03 o
  -3   3   7      738.92      701.68     38.44 o
  -2   3   7     1137.34     1149.06     56.67 o
  -1   3   7     4515.85     4430.10    136.70 o
   0   3   7      183.97      192.07      9.93 o
   1   3   7     4379.96     4406.41     97.08 o
   2   3   7     1126.59     1093.55     27.39 o
   3   3   7      700.77      646.29     23.51 o
   4   3   7     1695.50     1603.01     40.97 o
   5   3   7      397.72      398.40     18.62 o
   6   3   7      641.10      584.68     24.91 o
   7   3   7      809.46      824.98     40.69 o
   8   3   7      118.19       94.15     18.76 o
   9   3   7     1232.60     1241.45     92.41 o
  -5   4   7     1109.10     1141.37     62.08 o
  -4   4   7      243.92      229.24     24.78 o
  -3   4   7      976.19      974.78     56.67 o
  -2   4   7     1490.24     1500.64     59.78 o
  -1   4   7      679.80      686.39     21.32 o
   0   4   7      186.13      213.03     10.17 o
   1   4   7      581.08      586.00     18.22 o
   2   4   7     1370.92     1353.71     34.72 o
   3   4   7     1090.94     1123.14     34.61 o
   4   4   7      258.45      246.56     15.30 o
   5   4   7     1180.65     1135.44     39.72 o
   6   4   7     1244.41     1271.16     41.76 o
   7   4   7      219.86      197.20     22.79 o
   8   4   7       22.36       20.16     16.61 o
   9   4   7       32.89       30.40     18.65 o
  -6   5   7      801.91      848.05     52.97 o
  -5   5   7     1321.91     1238.88     43.96 o
  -4   5   7      117.15      125.58     21.07 o
  -3   5   7      430.02      431.43     33.32 o
  -2   5   7     1137.48     1164.11     45.51 o
  -1   5   7      549.43      523.15     24.91 o
   0   5   7     3490.72     3389.21     88.93 o
   1   5   7      526.09      508.67     19.63 o
   2   5   7     1235.76     1239.69     31.71 o
   3   5   7      437.91      428.60     15.21 o
   4   5   7      108.82      119.84     17.52 o
   5   5   7     1301.68     1217.96     51.84 o
   6   5   7      821.24      802.80     40.76 o
   7   5   7      511.35      429.98     30.57 o
   8   5   7      525.13      478.44     33.10 o
   9   5   7      127.63      108.78     31.61 o
  -6   6   7     1450.95     1626.91     82.87 o
  -5   6   7      285.69      282.13     17.91 o
  -4   6   7      922.80     1015.50     57.52 o
  -3   6   7      411.10      410.93     33.03 o
  -2   6   7     1056.44     1046.25     60.37 o
  -1   6   7      122.36      115.81     13.89 o
   0   6   7       58.13       68.90     11.35 o
   1   6   7       73.76       74.48      9.39 o
   2   6   7     1040.60     1029.39     41.20 o
   3   6   7      329.16      357.71     19.85 o
   4   6   7      797.06      807.05     58.95 o
   5   6   7      266.01      270.93     27.77 o
   6   6   7     1490.41     1367.80     60.70 o
   7   6   7      162.83      148.14     22.85 o
   8   6   7       15.08        8.57     16.68 o
  -6   7   7      209.14      205.32     32.46 o
  -5   7   7      161.25      141.25     27.62 o
  -4   7   7       96.05       96.82     24.21 o
  -3   7   7      430.20      422.32     37.31 o
  -2   7   7      704.55      717.63     50.97 o
  -1   7   7      436.13      424.31     38.16 o
   0   7   7     2301.30     2233.47    107.07 o
   1   7   7      501.28      519.33     26.48 o
   2   7   7      767.22      788.37     34.09 o
   3   7   7      368.02      344.80     21.96 o
   4   7   7      105.41      122.74     26.20 o
   5   7   7      155.07      143.53     30.19 o
   6   7   7      218.53      233.30     26.26 o
   7   7   7      327.07      340.95     31.95 o
   8   7   7      355.35      372.20     47.27 o
  -6   8   7       95.57       67.78     27.05 o
  -5   8   7     1055.86     1105.20     69.20 o
  -4   8   7       25.48       28.48     23.07 o
  -3   8   7     1098.22     1104.35     69.20 o
  -2   8   7      532.57      532.52     43.29 o
  -1   8   7      181.88      168.02     28.48 o
   0   8   7      349.66      394.41     38.73 o
   1   8   7      210.29      252.02     34.74 o
   2   8   7      485.86      473.01     44.99 o
   3   8   7     1098.97     1096.66     70.91 o
   4   8   7       17.61       21.93     22.21 o
   5   8   7     1032.49      958.83     68.63 o
   6   8   7       80.07       53.69     20.44 o
   7   8   7      335.52      312.97     44.14 o
  -6   9   7       23.58       -2.56     25.63 o
  -5   9   7      325.47      318.09     41.58 o
  -4   9   7       67.39       52.40     27.62 o
  -3   9   7      229.21      210.45     34.74 o
  -2   9   7       20.80       23.92     24.21 o
  -1   9   7     1718.66     1963.79    108.50 o
   0   9   7       29.17       38.16     23.35 o
   2   9   7       30.07       31.04     25.06 o
   3   9   7      242.93      264.27     37.31 o
   4   9   7       80.73       70.91     29.33 o
   5   9   7      291.93      265.98     41.86 o
   6   9   7       22.89       13.67     29.05 o
  -5  10   7      382.32      397.26     49.84 o
  -4  10   7      927.84      979.90     70.91 o
  -3  10   7      325.26      289.04     40.72 o
  -2  10   7      526.21      529.11     52.11 o
  -1  10   7       46.81       56.10     28.48 o
   0  10   7       99.86      118.75     31.04 o
   1  10   7       86.91       73.19     27.34 o
   2  10   7      568.68      531.67     52.68 o
   3  10   7      347.68      315.53     44.14 o
   4  10   7      899.51      904.15     69.20 o
  -3  11   7       54.72       27.62     28.19 o
  -2  11   7      516.88      559.01     53.82 o
  -1  11   7      136.89      131.28     34.74 o
   0  11   7     1187.74     1264.11     86.57 o
   1  11   7      135.81      138.11     35.60 o
   0   0   8    12903.73    13246.30    400.21 o
   1   0   8     1180.65     1230.23     34.21 o
   2   0   8     2617.45     2776.34     71.23 o
   3   0   8     1022.56     1006.77     35.58 o
   4   0   8      234.07      225.26     28.19 o
   5   0   8      100.02       76.89     20.50 o
   6   0   8       58.47       97.11     25.06 o
   7   0   8      103.91       85.15     25.63 o
   8   0   8     1853.54     1991.13    113.05 o
   9   0   8       18.27       10.25     24.49 o
  -9   1   8      141.78      122.74     32.46 o
  -8   1   8      129.12      134.41     34.17 o
  -7   1   8      688.47      776.86     57.24 o
  -6   1   8      779.24      768.06     29.92 o
  -5   1   8     1176.76     1157.01     41.39 o
  -4   1   8     1779.68     1710.32     58.75 o
  -3   1   8     1885.05     1845.56     60.27 o
  -2   1   8      928.76      861.98     34.81 o
  -1   1   8      537.55      530.61     18.66 o
   0   1   8      259.66      230.14     16.79 o
   1   1   8      627.32      611.79     19.31 o
   2   1   8     1055.44     1027.34     25.19 o
   3   1   8     1765.24     1726.54     62.91 o
   4   1   8     1864.65     1741.84     48.95 o
   5   1   8     1157.86     1086.15     40.98 o
   6   1   8      623.87      628.03     28.92 o
   7   1   8      684.68      682.03     56.10 o
   8   1   8       92.93      113.34     32.46 o
   9   1   8      110.97      110.49     34.17 o
  -7   2   8     1846.99     1853.30    103.94 o
  -6   2   8      162.43      174.77     20.79 o
  -5   2   8      288.34      320.94     34.17 o
  -4   2   8       95.64      101.09     11.70 o
  -3   2   8      511.42      492.46     23.63 o
  -2   2   8     1049.84     1034.66     37.49 o
  -1   2   8     2730.87     2724.14    122.17 o
   0   2   8     2730.90     2715.15     86.87 o
   1   2   8     2733.39     2669.73     71.45 o
   2   2   8     1001.18      997.28     31.89 o
   3   2   8      572.87      557.85     19.07 o
   4   2   8      168.53      142.48     10.95 o
   5   2   8      370.93      374.67     20.12 o
   6   2   8      129.54      139.25     28.48 o
   7   2   8     1812.16     1833.08    104.23 o
   8   2   8      686.93      666.65     57.52 o
  -6   3   8      733.09      730.44     41.01 o
  -5   3   8     1280.53     1282.90     65.21 o
  -4   3   8     1210.91     1201.46     60.94 o
  -3   3   8     1305.70     1269.52     63.50 o
  -2   3   8      957.15      922.09     50.12 o
  -1   3   8      529.36      512.60     21.54 o
   0   3   8      247.95      236.21     11.67 o
   1   3   8      538.31      543.31     16.36 o
   2   3   8      966.15      943.69     22.24 o
   3   3   8     1240.66     1252.48     37.99 o
   4   3   8     1198.67     1181.20     37.35 o
   5   3   8     1285.06     1274.78     40.41 o
   6   3   8      674.75      603.89     34.79 o
   7   3   8      237.43      252.95     26.03 o
   8   3   8      196.20      206.16     24.88 o
   9   3   8        0.33       -9.40     21.64 o
  -5   4   8      276.92      284.77     29.05 o
  -4   4   8      313.92      322.08     28.76 o
  -3   4   8      497.74      473.29     37.87 o
  -2   4   8     1759.48     1791.67     57.43 o
  -1   4   8     2141.97     2170.49     56.16 o
   0   4   8     1012.00      986.88     30.05 o
   1   4   8     2000.08     1977.27     48.56 o
   2   4   8     1793.82     1854.66     43.81 o
   3   4   8      667.86      663.41     21.39 o
   4   4   8      417.48      399.75     19.31 o
   5   4   8      314.75      314.44     18.38 o
   6   4   8      127.29       98.55     17.50 o
   7   4   8      402.61      366.27     29.03 o
   8   4   8      157.06      155.20     23.96 o
   9   4   8      343.50      388.71     42.72 o
  -6   5   8      530.42      554.74     43.00 o
  -5   5   8      159.57      160.61     24.21 o
  -4   5   8     1248.72     1249.58     68.35 o
  -3   5   8      321.11      314.16     16.47 o
  -2   5   8      344.36      339.16     28.48 o
  -1   5   8     1216.32     1221.29     37.12 o
   0   5   8      101.47       89.98     10.94 o
   1   5   8     1247.14     1268.59     37.59 o
   2   5   8      207.01      214.68     14.17 o
   3   5   8      396.10      391.90     16.98 o
   4   5   8     1294.16     1253.11     52.55 o
   5   5   8      123.62      104.74     18.16 o
   6   5   8      555.10      518.36     33.05 o
   7   5   8      401.09      361.75     30.65 o
   8   5   8      192.87      191.44     32.18 o
  -6   6   8      550.51      561.57     44.14 o
  -5   6   8      521.10      519.99     42.43 o
  -4   6   8       54.04       67.49     20.50 o
  -3   6   8      153.63      145.52     24.21 o
  -2   6   8     1670.75     1708.92     86.29 o
  -1   6   8      382.29      392.31     18.78 o
   0   6   8      923.85     1005.71     32.81 o
   1   6   8      441.31      469.73     19.38 o
   2   6   8     1622.60     1610.95     47.84 o
   3   6   8      154.44      143.66     19.36 o
   4   6   8       39.57       41.01     22.50 o
   5   6   8      463.71      470.38     31.70 o
   6   6   8      531.17      508.89     47.56 o
   7   6   8       17.07       17.42     18.22 o
   8   6   8      591.94      578.09     54.96 o
  -6   7   8      676.28      745.53     53.54 o
  -5   7   8      287.04      343.44     37.87 o
  -4   7   8      667.83      671.21     50.40 o
  -3   7   8      273.54      301.86     34.46 o
  -2   7   8      854.61      811.32     55.82 o
  -1   7   8      196.65      203.04     28.76 o
   0   7   8      401.79      407.59     20.21 o
   1   7   8      179.20      195.31     14.57 o
   2   7   8      867.24      839.79     57.52 o
   3   7   8      244.55      251.74     35.60 o
   4   7   8      742.88      715.63     55.25 o
   5   7   8      296.58      307.91     28.69 o
   6   7   8      626.20      617.27     65.36 o
   7   7   8      132.18      101.38     30.76 o
  -6   8   8      413.83      536.51     48.70 o
  -5   8   8       15.85        6.83     22.78 o
  -4   8   8      127.45      164.88     31.61 o
  -3   8   8      603.57      662.38     51.54 o
  -2   8   8      469.66      436.56     42.15 o
  -1   8   8     2709.59     2760.59    135.27 o
   0   8   8       16.77       29.33     21.64 o
   1   8   8     2660.11     2585.74    136.12 o
   2   8   8      526.55      529.68     45.85 o
   3   8   8      586.08      561.86     49.84 o
   4   8   8      126.43      169.15     35.03 o
   5   8   8        6.36       14.24     25.63 o
   6   8   8      339.13      373.62     49.27 o
  -6   9   8      143.12      158.05     35.31 o
  -5   9   8      611.58      614.54     53.25 o
  -4   9   8      493.56      479.84     49.27 o
  -3   9   8      639.34      646.72     55.82 o
  -2   9   8      180.93      180.26     33.32 o
  -1   9   8      114.43       94.54     28.48 o
   0   9   8      163.97      154.63     32.46 o
   1   9   8      118.10      131.28     31.61 o
   2   9   8      169.02      140.39     31.89 o
   3   9   8      704.88      784.83     60.66 o
   4   9   8      496.94      458.77     48.41 o
   5   9   8      640.56      626.50     58.95 o
  -5  10   8       36.13       22.50     29.62 o
  -4  10   8      139.42      130.14     33.89 o
  -3  10   8      190.73      197.35     37.59 o
  -2  10   8      123.04       89.42     31.32 o
  -1  10   8      371.17      398.40     48.41 o
   0  10   8      748.74      751.80     61.23 o
   1  10   8      353.10      310.40     43.00 o
   2  10   8      164.81      126.72     33.60 o
   3  10   8      190.89      205.04     41.01 o
   1   0   9     5103.59     5125.62    112.29 o
   2   0   9        4.32        1.40      4.11 o
   3   0   9     1179.70     1147.13     40.37 o
   4   0   9       35.45       41.01     17.94 o
   5   0   9       20.94       32.46     17.94 o
   6   0   9       45.36      109.92     26.48 o
   7   0   9      658.48      578.66     51.26 o
   8   0   9      124.73      113.91     30.76 o
  -8   1   9       52.09       45.56     27.05 o
  -7   1   9      136.59      145.23     30.47 o
  -6   1   9      756.51      741.55     52.68 o
  -5   1   9      388.68      380.38     17.90 o
  -4   1   9      426.00      425.35     21.02 o
  -3   1   9     1681.34     1748.75     57.81 o
  -2   1   9      288.26      284.18     13.05 o
  -1   1   9       95.51      103.08     11.48 o
   0   1   9     1014.11     1050.94     31.04 o
   1   1   9       51.55       44.30      7.16 o
   2   1   9      368.88      358.07     13.66 o
   3   1   9     1591.49     1536.35     86.00 o
   4   1   9      564.27      605.71     41.01 o
   5   1   9      389.01      350.56     36.74 o
   6   1   9      602.79      561.00     50.12 o
   7   1   9      154.50      158.62     32.75 o
   8   1   9       52.44       31.04     25.63 o
  -7   2   9      384.09      433.42     43.00 o
  -6   2   9      470.62      482.12     43.29 o
  -5   2   9       26.81       23.64     17.66 o
  -4   2   9       69.71       67.96     11.06 o
  -3   2   9      394.88      399.98     20.66 o
  -2   2   9     1234.43     1217.20     45.88 o
  -1   2   9     1171.09     1223.38     60.66 o
   0   2   9     2203.65     2138.10     71.99 o
   1   2   9     1140.69     1162.57     35.49 o
   2   2   9     1347.13     1342.42     32.73 o
   3   2   9      374.76      366.13     18.27 o
   4   2   9       56.46       49.91      9.08 o
   5   2   9       50.56       63.26      9.04 o
   6   2   9      408.24      378.75     39.58 o
   7   2   9      413.97      349.99     44.42 o
   8   2   9     1324.22     1266.95     85.15 o
  -5   3   9       68.69       80.59     16.80 o
  -4   3   9     3195.63     3276.59    142.39 o
  -3   3   9      370.12      328.91     28.19 o
  -2   3   9     1726.07     1713.48     81.16 o
  -1   3   9      511.49      537.37     36.74 o
   0   3   9       31.41       42.62      6.92 o
   1   3   9      563.89      566.74     19.89 o
   2   3   9     1644.74     1640.08     35.97 o
   3   3   9      409.02      418.40     16.24 o
   4   3   9     3128.95     3061.73     84.62 o
   5   3   9       54.63       50.24     15.00 o
   6   3   9     1083.85     1065.26     47.97 o
   7   3   9      223.67      207.71     24.27 o
   8   3   9      139.29      126.28     24.06 o
  -5   4   9       84.90       82.01     19.36 o
  -4   4   9      134.69      135.27     20.79 o
  -3   4   9       77.99       80.02     18.23 o
  -2   4   9     1849.84     1861.41     68.06 o
  -1   4   9     1654.82     1697.77     47.58 o
   0   4   9     1980.37     1898.72     52.99 o
   1   4   9     1675.36     1702.29     41.57 o
   2   4   9     2089.82     2017.76     47.12 o
   3   4   9      109.01      105.33     11.85 o
   4   4   9      109.99      113.28     12.28 o
   5   4   9       58.28       48.91     28.48 o
   6   4   9      313.50      348.09     29.05 o
   7   4   9      311.82      266.76     26.99 o
   8   4   9      602.15      562.38     38.44 o
  -6   5   9      211.76      250.60     30.76 o
  -5   5   9     2044.53     2128.11    103.09 o
  -4   5   9      665.42      662.95     43.00 o
  -3   5   9     2637.16     2638.70    128.15 o
  -2   5   9      319.27      293.96     16.30 o
  -1   5   9      162.76      161.35     11.86 o
   0   5   9       44.47       37.88      7.96 o
   1   5   9      134.80      147.56     11.64 o
   2   5   9      316.92      291.92     14.68 o
   3   5   9     2763.25     2723.57    134.70 o
   4   5   9      583.80      551.92     33.41 o
   5   5   9     2012.15     2000.31     78.39 o
   6   5   9      218.34      230.77     25.13 o
   7   5   9      408.53      382.08     31.05 o
   8   5   9       97.14       82.30     30.76 o
  -6   6   9       24.53       35.31     23.64 o
  -5   6   9      181.79      195.64     28.76 o
  -4   6   9      102.08      103.66     23.64 o
  -3   6   9      100.24      120.74     23.64 o
  -2   6   9      585.10      522.56     40.72 o
  -1   6   9     1444.93     1437.07     51.49 o
   0   6   9      270.62      291.83     16.49 o
   1   6   9     1292.20     1332.88     41.69 o
   2   6   9      564.19      515.72     43.85 o
   3   6   9       77.17       96.82     26.20 o
   4   6   9      113.35       64.10     18.61 o
   5   6   9      194.42      189.47     23.64 o
   6   6   9       27.02       40.53     18.83 o
   7   6   9      897.85      904.44     68.63 o
  -6   7   9      262.19      259.43     35.88 o
  -5   7   9      628.56      639.31     49.55 o
  -4   7   9      797.27      826.70     56.10 o
  -3   7   9      445.05      460.76     42.43 o
  -2   7   9      605.96      539.93     46.70 o
  -1   7   9      338.72      375.33     38.16 o
   0   7   9       38.05       42.33     13.07 o
   1   7   9      341.30      340.02     39.01 o
   2   7   9      690.19      668.08     51.26 o
   3   7   9      443.36      509.17     48.41 o
   4   7   9      794.16      731.01     57.81 o
   5   7   9      586.38      557.22     36.84 o
   6   7   9      207.78      198.92     26.48 o
  -6   8   9      178.05      197.92     36.17 o
  -5   8   9       18.60        9.68     25.06 o
  -4   8   9      133.08      141.53     31.04 o
  -3   8   9      258.45      227.82     34.46 o
  -2   8   9     1175.49     1254.71     76.03 o
  -1   8   9        8.72       30.47     23.35 o
   0   8   9     2348.92     2480.09    129.00 o
   1   8   9       10.01       47.27     25.91 o
   2   8   9     1107.19     1104.06     74.04 o
   3   8   9      265.62      250.32     37.02 o
   4   8   9      145.71      157.76     35.88 o
   5   8   9       27.39       63.79     28.19 o
  -6   9   9      178.74      200.20     39.58 o
  -5   9   9       59.03       24.49     27.62 o
  -4   9   9      449.51      424.31     45.56 o
  -3   9   9      318.54      329.77     42.43 o
  -2   9   9      255.00      219.27     36.74 o
  -1   9   9       61.81       25.34     23.92 o
   0   9   9      275.00      220.13     35.60 o
   1   9   9       83.48       52.68     26.20 o
   2   9   9      274.61      266.26     39.58 o
   3   9   9      324.20      318.38     43.57 o
   4   9   9      417.49      431.72     48.70 o
  -4  10   9      150.83      152.64     38.16 o
  -3  10   9       39.76       39.30     29.90 o
  -2  10   9      190.63      200.48     37.31 o
  -1  10   9      356.77      300.15     44.42 o
   0  10   9      501.98      500.35     50.40 o
   1  10   9      362.94      377.89     47.27 o
   2  10   9      153.36      115.33     33.60 o
   0   0  10     1038.16     1083.70     39.56 o
   1   0  10      175.53      189.30      9.93 o
   2   0  10      965.99      948.27     27.74 o
   3   0  10      262.01      282.78     29.62 o
   4   0  10        2.84      -15.66     16.52 o
   5   0  10     1264.09     1352.39     80.31 o
   6   0  10       84.33       94.26     27.62 o
   7   0  10      284.85      305.56     42.43 o
   8   0  10       59.01       75.46     30.76 o
  -8   1  10        5.75       -9.97     25.63 o
  -7   1  10      256.12      217.57     38.73 o
  -6   1  10      486.40      451.08     44.42 o
  -5   1  10     1156.20     1132.26     70.91 o
  -4   1  10     1050.10     1040.73     39.87 o
  -3   1  10     1284.62     1306.42     36.08 o
  -2   1  10      290.71      293.92     17.86 o
  -1   1  10     1594.30     1644.19     45.87 o
   0   1  10      300.35      303.86     14.84 o
   1   1  10     1617.21     1639.56     46.24 o
   2   1  10      381.38      387.62     15.08 o
   3   1  10     1169.17     1172.72     49.13 o
   4   1  10     1056.31     1079.86     64.64 o
   5   1  10     1179.19     1169.28     71.19 o
   6   1  10      397.27      466.46     45.85 o
   7   1  10      333.54      332.61     42.43 o
   8   1  10       12.03       24.78     25.06 o
  -6   2  10      919.79     1010.94     65.78 o
  -5   2  10      706.61      611.98     51.26 o
  -4   2  10     1592.52     1576.90     56.89 o
  -3   2  10      439.13      435.12     21.48 o
  -2   2  10      689.41      696.55     37.59 o
  -1   2  10      212.32      214.55     15.90 o
   0   2  10        9.07       10.95      9.12 o
   1   2  10      201.18      213.60     13.09 o
   2   2  10      589.00      588.55     18.43 o
   3   2  10      325.89      313.17     18.55 o
   4   2  10     1677.41     1603.14     61.40 o
   5   2  10      711.49      786.81     38.81 o
   6   2  10      851.52      867.55     43.81 o
   7   2  10      181.86      206.31     24.93 o
   8   2  10        3.40       -7.34     16.56 o
  -5   3  10     1066.76     1041.41     54.11 o
  -4   3  10      139.15      119.60     19.08 o
  -3   3  10     1095.22     1052.52     56.10 o
  -2   3  10      973.20      932.92     50.12 o
  -1   3  10       43.59       45.56     16.23 o
   0   3  10     4266.37     4428.39    140.02 o
   1   3  10       71.13       68.79      7.47 o
   2   3  10      885.31      849.72     30.48 o
   3   3  10     1066.14     1029.12     44.39 o
   4   3  10      118.61      130.97     18.92 o
   5   3  10     1031.29      947.43     48.27 o
   6   3  10      418.80      403.41     30.28 o
   7   3  10      153.75      143.04     22.20 o
   8   3  10      646.34      556.16     50.40 o
  -5   4  10      573.28      569.26     40.72 o
  -4   4  10      915.46     1004.11     57.52 o
  -3   4  10      720.57      701.11     45.28 o
  -1   4  10      678.57      657.69     24.04 o
   0   4  10      922.19      935.80     47.71 o
   1   4  10      789.94      794.62     28.62 o
   2   4  10      328.39      330.26     16.98 o
   3   4  10      787.96      751.17     28.78 o
   4   4  10     1013.01     1028.91     46.30 o
   5   4  10      537.21      521.56     33.72 o
   6   4  10      542.52      532.37     35.36 o
   7   4  10       43.40       38.88     19.08 o
  -6   5  10      257.10      263.70     31.61 o
  -5   5  10      119.97      138.40     25.06 o
  -4   5  10      693.75      685.73     46.99 o
  -3   5  10      530.86      442.54     37.59 o
  -2   5  10      399.76      383.02     34.74 o
  -1   5  10      991.86     1031.42     32.60 o
   0   5  10      114.46      110.82     10.78 o
   1   5  10      978.48      979.98     41.92 o
   2   5  10      393.98      396.69     25.50 o
   3   5  10      554.36      498.04     30.30 o
   4   5  10      673.88      635.46     36.95 o
   5   5  10      107.32      121.14     21.53 o
   6   5  10      286.64      303.08     29.57 o
   7   5  10      470.25      493.23     50.69 o
  -6   6  10      202.27      188.80     31.04 o
  -5   6  10      780.35      814.73     54.96 o
  -4   6  10       42.32       31.61     21.07 o
  -3   6  10      802.72      764.05     52.40 o
  -2   6  10       48.10       30.19     19.65 o
  -1   6  10      149.54      122.45     25.06 o
   0   6  10      910.03      957.12     61.80 o
   1   6  10      166.31      196.35     19.08 o
   2   6  10       80.19       59.23     25.06 o
   3   6  10      763.05      765.47     56.10 o
   4   6  10       38.69       27.33     19.79 o
   5   6  10      776.45      710.90     50.97 o
   6   6  10      189.04      198.92     26.67 o
  -6   7  10      400.97      425.17     43.57 o
  -5   7  10       68.46       48.41     25.06 o
  -4   7  10      531.37      505.47     45.85 o
  -3   7  10      105.26      115.90     27.62 o
  -2   7  10      444.58      407.79     41.58 o
  -1   7  10      599.63      597.74     49.84 o
   0   7  10     1065.72     1053.66     67.78 o
   1   7  10      649.18      701.11     53.82 o
   2   7  10      470.76      458.20     44.99 o
   3   7  10       94.76       85.72     29.90 o
   4   7  10      540.79      525.88     36.34 o
   5   7  10       77.12       60.08     20.71 o
  -6   8  10      395.35      335.18     44.14 o
  -5   8  10       21.91       36.17     26.77 o
  -4   8  10      711.17      761.20     59.23 o
  -3   8  10      231.65      226.39     35.88 o
  -2   8  10      319.88      283.35     40.15 o
  -1   8  10      646.46      686.02     55.82 o
   0   8  10       98.23      132.42     31.61 o
   1   8  10      721.41      856.03     61.80 o
   2   8  10      376.05      446.52     44.42 o
   3   8  10      230.44      208.74     36.45 o
  -6   9  10       58.32       63.22     31.89 o
  -5   9  10      259.22      294.17     43.00 o
  -4   9  10        9.24       -9.11     25.91 o
  -3   9  10      369.17      369.35     46.42 o
  -2   9  10      340.24      366.79     46.13 o
  -1   9  10      213.90      196.49     35.60 o
   0   9  10      553.11      481.55     50.69 o
   1   9  10      215.91      230.38     38.44 o
   2   9  10      351.17      312.97     44.42 o
   3   9  10      342.99      354.26     46.99 o
  -2  10  10      117.82      117.90     35.03 o
  -1  10  10      147.24      186.24     40.15 o
   1   0  11       95.11       91.02      7.80 o
   2   0  11     2510.27     2538.84     68.82 o
   3   0  11      193.92      179.12     26.20 o
   4   0  11      969.61     1069.04     66.92 o
   5   0  11        2.39       -8.26     19.65 o
   6   0  11     1479.35     1482.81     89.99 o
   7   0  11        0.12      -10.54     23.92 o
  -7   1  11      339.60      333.47     46.99 o
  -6   1  11      413.15      417.76     45.28 o
  -5   1  11      387.22      329.77     39.87 o
  -4   1  11        5.95      -12.25     16.52 o
  -3   1  11      316.98      294.91     18.33 o
  -2   1  11     1732.45     1656.80     49.00 o
  -1   1  11      568.78      542.31     20.09 o
   0   1  11      557.30      598.58     18.60 o
   1   1  11      531.49      538.52     21.06 o
   2   1  11     1729.61     1681.92     47.65 o
   3   1  11      312.27      330.41     23.18 o
   4   1  11       10.75        7.89     12.35 o
   5   1  11      415.45      402.10     41.58 o
   6   1  11      396.01      406.94     43.00 o
   7   1  11      350.39      416.05     50.40 o
  -5   2  11     1220.08     1245.31     74.33 o
  -4   2  11      134.22      127.23     14.40 o
  -3   2  11     1943.46     1919.37     90.56 o
  -2   2  11      739.44      757.80     40.58 o
  -1   2  11      860.29      827.65     33.72 o
   0   2  11        3.61        0.59      9.41 o
   1   2  11      839.73      829.84     28.05 o
   2   2  11      708.62      711.44     25.19 o
   3   2  11     1920.69     1898.06     70.16 o
   4   2  11      135.10      135.73     19.03 o
   5   2  11     1197.72     1160.20     52.03 o
   6   2  11      396.52      373.84     28.88 o
   7   2  11      547.52      504.41     37.02 o
  -4   3  11       42.60       22.50     15.38 o
  -3   3  11      464.42      460.48     34.17 o
  -2   3  11      141.61      125.02     20.50 o
  -1   3  11     1067.28     1109.47     57.52 o
   0   3  11       84.39       89.80     12.84 o
   1   3  11      909.06      917.84     31.36 o
   2   3  11      150.11      153.09     14.60 o
   3   3  11      519.08      510.77     30.20 o
   4   3  11       46.75       49.76     16.19 o
   5   3  11      152.28      133.47     20.19 o
   6   3  11      137.76      139.30     21.82 o
   7   3  11      620.30      627.98     39.37 o
  -4   4  11      892.43      894.47     53.25 o
  -3   4  11      887.62      908.42     56.95 o
  -2   4  11      678.79      674.34     45.28 o
  -1   4  11      411.84      416.18     24.57 o
   0   4  11       17.59       22.21     18.23 o
   1   4  11      393.78      390.15     20.06 o
   2   4  11      656.20      651.84     27.20 o
   3   4  11     1015.76     1061.10     47.84 o
   4   4  11      850.81      856.93     43.29 o
   5   4  11      695.07      710.22     39.57 o
   6   4  11      114.11      105.02     21.10 o
   7   4  11      351.97      330.05     43.85 o
  -4   5  11       66.06       59.52     21.64 o
  -3   5  11        6.03        1.71     17.94 o
  -2   5  11      561.50      615.96     46.13 o
  -1   5  11      229.12      232.94     30.76 o
   0   5  11      105.08      129.00     26.20 o
   1   5  11      162.33      168.59     30.76 o
   2   5  11      668.01      683.89     50.97 o
   3   5  11        2.00        5.42     14.77 o
   4   5  11       66.19       77.54     19.02 o
   5   5  11        4.67       -2.57     15.90 o
   6   5  11      213.91      224.29     27.53 o
  -5   6  11       20.07      -20.22     20.22 o
  -4   6  11     1561.51     1737.97     92.55 o
  -3   6  11        2.54       -1.42     19.36 o
  -2   6  11      819.48      829.83     56.10 o
  -1   6  11      224.75      240.06     33.32 o
   0   6  11      347.79      324.07     38.73 o
   1   6  11      238.44      264.55     35.31 o
   2   6  11      804.90      820.71     59.80 o
   3   6  11        9.15        4.99     16.31 o
   4   6  11     1584.19     1647.63     69.77 o
   5   6  11       35.48       26.48     19.13 o
  -5   7  11       67.97       65.21     26.48 o
  -4   7  11       57.08       75.46     26.48 o
  -3   7  11      203.35      211.87     34.17 o
  -2   7  11      235.89      242.63     35.60 o
  -1   7  11      235.26      251.45     36.17 o
   0   7  11      750.35      890.48     63.50 o
   1   7  11      268.01      288.19     39.30 o
   2   7  11      286.45      310.12     41.01 o
   3   7  11      198.46      187.95     37.31 o
   4   7  11       51.47       61.55     20.18 o
  -5   8  11      836.37      881.09     65.50 o
  -4   8  11      322.19      328.91     42.72 o
  -3   8  11      772.42      893.05     65.50 o
  -2   8  11       14.02        1.71     24.21 o
  -1   8  11      415.74      409.50     46.13 o
   0   8  11       27.90       24.49     26.77 o
   1   8  11      437.07      437.70     48.98 o
   2   8  11       15.84      -19.08     25.06 o
   3   8  11      766.94      873.11     68.63 o
  -4   9  11       98.83       85.43     33.32 o
  -3   9  11      253.04      281.92     42.72 o
  -2   9  11      231.92      256.58     41.86 o
  -1   9  11      683.02      705.38     59.80 o
   0   9  11       18.03        3.13     27.62 o
   1   9  11      754.63      830.97     66.07 o
   0   0  12       60.83       81.20     12.03 o
   1   0  12        3.25        1.04      6.22 o
   2   0  12       92.68       85.05     10.26 o
   3   0  12      458.02      515.20     29.59 o
   4   0  12       16.99      -19.65     19.93 o
   5   0  12      292.87      349.99     40.44 o
   6   0  12      349.33      385.58     46.70 o
   7   0  12       80.65       68.06     31.04 o
  -7   1  12      172.11      174.28     37.31 o
  -6   1  12      378.60      387.58     48.13 o
  -5   1  12       77.22       80.31     26.77 o
  -4   1  12     1102.68     1085.55     68.35 o
  -3   1  12      160.88      164.31     26.20 o
  -2   1  12      994.72      989.55     38.82 o
  -1   1  12      792.37      778.21     23.31 o
   0   1  12        4.11        9.24      8.12 o
   1   1  12      787.60      805.17     27.47 o
   2   1  12      945.54      976.69     42.29 o
   3   1  12      173.36      181.02     20.33 o
   4   1  12     1078.09     1129.40     49.30 o
   5   1  12       68.34       67.01     17.98 o
   6   1  12      437.38      439.84     32.46 o
   7   1  12      182.15      147.51     34.46 o
  -3   2  12      686.86      678.33     40.44 o
  -2   2  12      482.23      474.27     24.92 o
  -1   2  12      854.75      902.77     35.43 o
   0   2  12       36.47       36.82      9.45 o
   1   2  12      793.45      805.46     28.74 o
   2   2  12      506.32      531.46     29.08 o
   3   2  12      678.20      659.42     37.16 o
   4   2  12      401.56      417.25     31.47 o
   5   2  12       65.41       72.85     18.42 o
   6   2  12      304.08      329.00     29.92 o
   7   2  12      262.25      210.73     35.88 o
  -3   3  12     1188.03     1284.04     67.21 o
  -2   3  12     1076.41     1068.26     41.97 o
  -1   3  12      315.63      281.29     20.87 o
   0   3  12      700.04      732.91     42.00 o
   1   3  12      285.79      288.54     23.15 o
   2   3  12      995.64     1025.80     46.21 o
   3   3  12     1161.83     1242.51     65.36 o
   4   3  12       57.92       42.40     16.31 o
   5   3  12      667.40      673.28     39.64 o
   6   3  12      164.53      161.45     23.80 o
  -3   4  12      179.93      172.29     25.63 o
  -2   4  12      145.14      177.13     26.20 o
  -1   4  12      218.42      236.65     29.33 o
   0   4  12     2253.56     2350.97     83.36 o
   1   4  12      157.15      157.38     20.02 o
   2   4  12      200.37      217.47     23.26 o
   3   4  12      196.69      231.53     42.72 o
   4   4  12      348.50      343.57     35.03 o
   5   4  12      312.63      310.92     29.60 o
   6   4  12      186.31      199.70     27.18 o
  -3   5  12      190.99      198.77     28.76 o
  -2   5  12       74.69       56.95     22.78 o
  -1   5  12      874.37      918.68     59.80 o
   0   5  12       77.63       89.70     26.20 o
   1   5  12      900.02      914.63     71.76 o
   2   5  12       61.37       87.56     19.22 o
   3   5  12      196.61      208.16     24.77 o
   4   5  12      500.51      485.75     33.72 o
   5   5  12       58.80       49.11     19.74 o
  -3   6  12      155.91      148.08     29.62 o
  -2   6  12      166.57      157.76     30.47 o
  -1   6  12      163.28      172.86     31.89 o
   0   6  12     1186.95     1286.89     78.88 o
   1   6  12      186.81      197.92     34.17 o
   2   6  12      164.94      175.83     23.99 o
   3   6  12      159.51      179.13     24.84 o
   4   6  12       63.94       61.72     20.94 o
   5   6  12      364.91      395.83     50.69 o
  -3   7  12      242.66      209.88     34.46 o
  -2   7  12      643.06      602.58     53.25 o
  -1   7  12      184.28      155.77     33.03 o
   0   7  12      401.19      455.64     47.84 o
   1   7  12      195.93      202.76     36.74 o
   2   7  12      665.02      702.25     56.67 o
   3   7  12      236.83      214.22     27.07 o
   4   7  12      215.38      186.24     39.58 o
  -3   8  12       19.73        8.54     26.77 o
  -2   8  12       98.68      102.23     32.18 o
  -1   8  12      251.52      265.12     41.58 o
   0   8  12        8.90       29.62     27.05 o
   1   8  12      319.36      335.75     45.28 o
   2   8  12      115.47      111.06     33.89 o
  -3   9  12      393.59      343.44     47.27 o
  -2   9  12       99.91       99.96     34.74 o
  -1   9  12      203.21      170.01     38.44 o
   1   0  13      677.67      703.81     26.24 o
   2   0  13       72.60       69.40     14.68 o
   3   0  13       52.80       52.68     16.31 o
   4   0  13        5.48       -0.48     14.48 o
   5   0  13       13.40       18.79     23.64 o
   6   0  13       50.56       56.67     28.76 o
  -6   1  13       69.26       87.99     31.04 o
  -5   1  13      616.81      695.41     54.96 o
  -4   1  13      129.61      164.60     30.19 o
  -3   1  13     1351.28     1420.45     81.73 o
  -2   1  13       41.29       64.35     14.66 o
  -1   1  13       12.71       18.08     11.86 o
   0   1  13       67.32       64.71     10.64 o
   1   1  13       29.30       40.50     13.22 o
   2   1  13       21.40       23.69     13.79 o
   3   1  13     1443.50     1449.94     58.49 o
   4   1  13      126.87      160.42     21.32 o
   5   1  13      582.37      594.45     36.95 o
   6   1  13       78.66       86.33     21.32 o
  -1   2  13      336.78      341.32     22.45 o
   0   2  13     2667.56     2718.68     74.60 o
   1   2  13      296.80      294.90     23.81 o
   2   2  13      660.63      680.35     64.64 o
   3   2  13       42.94       42.87     16.57 o
   4   2  13      120.55      146.16     21.65 o
   5   2  13       48.08       54.13     18.29 o
   6   2  13      183.50      231.03     27.48 o
  -2   3  13      519.08      563.57     41.58 o
  -1   3  13       21.83       38.44     19.65 o
   0   3  13       41.02       44.95     14.84 o
   1   3  13       24.60       22.16     14.43 o
   2   3  13      479.65      525.95     32.37 o
   3   3  13       59.91       42.96     17.38 o
   4   3  13     1183.58     1158.76     81.73 o
   5   3  13       61.05       61.11     20.04 o
   6   3  13      349.74      295.02     42.15 o
  -2   4  13      301.59      337.17     35.88 o
  -1   4  13      882.62      898.78     40.27 o
   0   4  13      987.23     1032.51     45.70 o
   1   4  13      876.07      886.51     43.26 o
   2   4  13      282.74      302.67     44.14 o
   3   4  13       58.48       49.91     18.27 o
   4   4  13       39.30       54.86     19.63 o
   5   4  13       90.96       85.30     21.92 o
  -2   5  13       99.08      101.95     25.63 o
  -1   5  13       85.89       96.25     26.20 o
   0   5  13        3.70       -0.12     15.19 o
   1   5  13       64.84       66.83     17.96 o
   2   5  13       76.82       71.21     19.87 o
   3   5  13      262.89      280.76     28.14 o
   4   5  13       91.86       98.79     23.15 o
  -2   6  13       17.08       15.95     22.50 o
  -1   6  13     1603.14     1671.33     90.56 o
   0   6  13      104.46      127.86     31.89 o
   1   6  13     1480.45     1438.83     89.42 o
   2   6  13       28.33       33.29     17.95 o
   3   6  13      259.18      238.69     27.88 o
   4   6  13       64.23       41.86     31.32 o
  -2   7  13      219.91      218.42     37.59 o
  -1   7  13      127.60      156.06     33.89 o
   0   7  13        9.01       28.19     28.19 o
   1   7  13      107.48      126.72     34.46 o
   2   7  13      197.87      186.49     26.63 o
  -2   8  13      169.20      189.37     39.30 o
  -1   8  13       33.13       34.17     29.62 o
   0   8  13      981.25     1017.49     76.32 o
   1   0  14       35.76       39.30     21.07 o
   2   0  14      121.87      100.16     17.38 o
   3   0  14      186.65      192.26     22.15 o
   4   0  14       54.69       53.23     17.87 o
   5   0  14      172.50      186.42     24.54 o
   6   0  14       61.08       26.48     27.05 o
  -6   1  14      208.09      205.89     39.30 o
  -5   1  14      108.33      113.62     32.18 o
  -4   1  14      509.38      547.90     49.55 o
  -3   1  14      201.02      200.42     22.28 o
  -2   1  14      542.53      572.39     43.29 o
  -1   1  14      367.09      396.97     36.74 o
   0   1  14      120.16      138.68     25.06 o
   1   1  14      416.54      443.96     40.44 o
   2   1  14      532.78      519.81     56.95 o
   3   1  14      195.61      198.90     22.71 o
   4   1  14      510.09      560.65     35.52 o
   5   1  14      114.11      110.49     21.74 o
  -2   2  14      174.64      170.86     27.91 o
   0   2  14      199.20      233.80     31.89 o
   1   2  14      851.75      897.32     60.66 o
   2   2  14      159.92      138.43     20.38 o
   3   2  14      170.00      144.62     21.92 o
   4   2  14      235.71      242.72     26.68 o
   5   2  14      190.77      227.74     27.27 o
   0   3  14      424.70      420.89     41.58 o
   1   3  14       14.50       26.98     15.31 o
   2   3  14      458.02      448.29     31.47 o
   3   3  14      621.79      642.06     38.42 o
   4   3  14       51.81       61.64     19.92 o
   5   3  14      347.51      364.78     33.72 o
   0   4  14      155.85      159.19     30.47 o
   1   4  14      579.79      648.65     37.15 o
   2   4  14      248.34      230.83     25.75 o
   3   4  14      155.46      142.64     23.16 o
   4   4  14      224.93      230.69     30.90 o
  -1   5  14      139.50      143.53     30.47 o
   0   5  14       31.80       53.54     27.62 o
   1   5  14      155.51      143.20     22.37 o
   2   5  14       78.96       71.50     20.55 o
   3   5  14      202.73      174.65     28.33 o
   4   5  14      208.49      249.18     41.29 o
  -1   6  14      153.03      164.60     33.60 o
   0   6  14      607.93      642.45     56.67 o
   1   6  14      126.69      117.27     28.90 o
   2   6  14      360.97      373.86     46.70 o
  -1   7  14      167.28      164.31     36.74 o
   0   7  14       76.87       86.00     33.60 o
   1   7  14      201.03      223.88     28.50 o
   3   0  15        2.13      -10.25     21.93 o
   4   0  15      876.73      924.66     65.50 o
   5   0  15       19.85       17.35     18.61 o
  -5   1  15       14.11        7.69     25.34 o
  -4   1  15       19.64       13.38     24.78 o
  -3   1  15       45.19       27.34     25.06 o
   2   1  15      459.86      519.71     47.56 o
   3   1  15       50.28       55.82     25.91 o
   4   1  15       16.51       16.23     27.34 o
   5   1  15       17.93       15.05     19.52 o
   2   2  15       97.13      119.03     31.32 o
   3   2  15      446.23      505.19     50.69 o
   4   2  15      234.21      245.37     31.33 o
   1   3  15      860.32     1018.92     68.63 o
   2   3  15       12.66       15.38     26.20 o
   3   3  15      230.14      232.09     39.01 o
   4   3  15       57.18       48.33     21.19 o
   1   4  15       46.86       31.04     26.77 o
   2   4  15      450.96      610.27     55.53 o
   3   4  15      133.46      111.92     34.74 o
   1   5  15       69.56       62.08     31.32 o
   2   5  15      172.06      182.25     40.15 o
   1   6  15       67.73       76.32     32.75 o
 
